# Supplementary material for: Prolonged starvation deepens quiescence in Vasa2/Piwi1-expressing cells of a sea anemone
Source: PLoS Biol. 2025 Dec 8;23(12):e3003525. doi: 10.1371/journal.pbio.3003525 (PMC12704899; doi:10.1371/journal.pbio.3003525)
Supplement: S1 Table — S1A Table. Flow cytometer analysis after 30 min of EdU pulse—cell cycle phases defined as per DNA content. S1B Table. Flow cytometer analysis after 30 min of EdU pulse—cell cycle phases defined as per DNA content—extended starvation. S1C Table. ANOVA for the effect of feeding and starvation day on the fraction of mOr2-Piwi1 high and pairwise comparisons between days (Tukey’s HSD). S1D Table. ANOVA for the effect of feeding and starvation day on the EdU index and pairwise comparisons between days (Tukey’s HSD). S1E Table. ANOVA for the effect of feeding and starvation day on the fraction of S-phase cells and pairwise comparisons between days (Tukey’s HSD). S1F Table. ANOVA for the effect of starvation day on the fraction of mOr2-Piwi1 high and pairwise comparisons between days (Tukey’s HSD). S1G Table. ANOVA for the effect of starvation day on the EdU index and pairwise comparisons between days (Tukey’s HSD). S1H Table. ANOVA for the effect of starvation day on the fraction of S-phase cells and pairwise comparisons between days (Tukey’s HSD). S1I Table. Flow cytometer analysis after 90 min of EdU pulse—cell cycle phases defined as per DNA content—glass beads. S1J Table. ANOVA for the effect of nutritional input on the EdU index and pairwise comparisons between days (Tukey’s HSD). (XLSX) [file pbio.3003525.s012.xlsx]

## Sheet: Hoja1
S1A Table	Flow cytometer analysis after 30min of EdU pulse - cell cycle phases defined as per DNA content
Figure	time point	mean EdU+	mean %G1/G0 phase	mean %S phase	mean %G2M phase	mean %proportion of mOr2-Piwi1 high	StDev EdU+	StDev %G1	StDev %S	StDev %G2M	StDev %proportion of mOr2-Piwi1 high
Fig 2A, 2C, 2E	T5ds	3.305	89.25	2.7	8.05	0.175	0.115	0.05	0.02	0.03	0.015
Fig 2A, 2C, 2E	day 1	16.6333	78.1667	10.9333	10.9	0.183333	2.10449	1.82635	0.817856	1.77951	0.0579272
Fig 2A, 2C, 2E	day 2	8.71333	84.5133	5.31667	10.17	0.233333	0.33069	0.89164	0.71946	0.527067	0.0124722
Fig 2A, 2C, 2E	day 3	3.195	88.79	3.645	7.565	0.2725	0.203286	0.793284	0.505297	0.365411	0.0389711
Fig 2A, 2C, 2E	day 4	3.42	88.95	3.105	7.945	0.2725	0.520817	2.78702	0.888158	2.31729	0.0389711
Fig 2A, 2C, 2E	day 5	3.595	93.175	2.255	4.57	0.2375	0.936069	1.50893	0.395127	1.29528	0.0530919
Fig 2A, 2C, 2E	day 7	2.015	93.24	1.465	5.295	0.31	0.275	0.64	0.275	0.365	0.01
Fig 2A, 2C, 2E	day 9	3.89	93.0267	2.21	4.76333	0.36	0.280832	0.663392	0.249132	0.41652	0.0828654
Fig 2A, 2C, 2E	day 11	3.05333	94.2933	1.88	3.82667	0.37	0.469136	0.285813	0.171464	0.181904	0.0216025
Fig 2A, 2C, 2E	day 13	2.4175	94.865	1.5225	3.6125	0.425	0.980494	0.49767	0.0762807	0.489355	0.0801561
Fig 2A, 2C, 2E	day 15	1.24	97.1	1.32333	1.57667	0.323333	0.566365	1.06859	0.700607	0.442408	0.0827647
Fig 2A, 2C, 2E	day 20	1.75	95.17	1.815	3.015	0.39	0.13	1.07	0.615	0.455	0.03
S1B Table	Flow cytometer analysis after 30min of EdU pulse - cell cycle phases defined as per DNA content - extended starvation
Figure	time point	mean %EdU+	mean %G1/G0 phase	mean %S phase	mean %G2M	mean %proportion of mOr2-Piwi1 high	StDev EdU+	StDev %G1	StDev %S	StDev %G2M	StDev %proportion of mOr2-Piwi1 high
Fig 2B, 2D, 2F	day 20	1.2025	97.2625	0.9	1.8375	0.2675	0.787952	0.556074	0.290947	0.299781	0.0491808
Fig 2B, 2D, 2F	day 25	1.88	97.2	1.25	1.55	0.365	0.42	0.1	0	0.1	0.035
Fig 2B, 2D, 2F, S1I	day 30	1.2	96.55	1.55	1.9	0.805	0.18	0.75	0.2	0.55	0.145
Fig S1H	day 30_negative control (n=31679 cells)	-	-	-	-	0	-	-	-	-	-
Fig 2B, 2D, 2F	day 40	1.92	95.9667	1.35333	2.68	1.66	0.336551	0.771722	0.159234	0.822476	0.446393
ANOVA for the effect of feeding and starvation day and pairwise comparisons between days (Tukey's HSD)
S1C Table	Proportion of mOr2-Piwi1+ cells								S1D Table	EdU index								S1E Table	S-phase cells
Figure	%proportion of mOr2-Piwi1 high ~ as.factor(day)	Df	SumSq	MeanSq	F statistic	pValue			Figure	%EdU ~ as.factor(day)	Df	SumSq	MeanSq	F statistic	pValue			Figure	%S-phase cells ~ as.factor(day)	Df	SumSq	MeanSq	F statistic	pValue
Fig 2A	as.factor(Day)	11	0.2215	0.020135	4.695	0.000578			Fig 2C	as.factor(Day)	11	605.2	55.01	58.13	1.93e-15			Fig 2E	as.factor(Day)	11	242.49	22.045	49.71	1.32e-14
	Residuals	26	0.1115	0.004289						Residuals	26	24.6	0.95						Residuals	26	11.53	0.443
		Tukey's HSD	diff	lwr	upr	p.adj					Tukey's HSD	diff	lwr	upr	p.adj					Tukey's HSD	diff	lwr	upr	p.adj
		1d vs T5ds	0.00833333	-0.205615	0.222282	1					1d vs T5ds	13.3283	10.1501	16.5066	1.56342e-12					11d vs T5ds	-0.82	-2.99558	1.35558	0.963542
		2d vs T5ds	0.0583333	-0.155615	0.272282	0.997012					2d vs T5ds	5.40833	2.23012	8.58655	0.000104777					13d vs T5ds	-1.1775	-3.24143	0.886432	0.663728
		3d vs T5ds	0.0975	-0.105469	0.300469	0.843862					3d vs T5ds	-0.11	-3.12512	2.90512	1					13d vs 11d	-0.3575	-2.17772	1.46272	0.99985
		4d vs T5ds	0.0975	-0.105469	0.300469	0.843862					4d vs T5ds	0.115	-2.90012	3.13012	1					15d vs T5ds	-1.47	-3.53393	0.593932	0.355353
		5d vs T5ds	0.0625	-0.140469	0.265469	0.99185					5d vs T5ds	0.29	-2.72512	3.30512	1					15d vs 11d	-0.65	-2.47022	1.17022	0.974997
		7d vs T5ds	0.135	-0.0993688	0.369369	0.651404					7d vs T5ds	-1.29	-4.77156	2.19156	0.967583					15d vs 13d	-0.2925	-1.97769	1.39269	0.999955
		9d vs T5ds	0.185	-0.0289485	0.398948	0.137465					9d vs T5ds	0.585	-2.59322	3.76322	0.99992					1d vs T5ds	8.23333	6.05776	10.4089	1.68522e-11
		11d vs T5ds	0.195	-0.0189485	0.408948	0.0983571					11d vs T5ds	-0.251667	-3.42988	2.92655	1					1d vs 11d	9.05333	7.10744	10.9992	1.67644e-13
		13d vs T5ds	0.25	0.0470307	0.452969	0.00713565					13d vs T5ds	-0.8875	-3.90262	2.12762	0.994336					1d vs 13d	9.41083	7.59062	11.2311	4.16334e-14
		15d vs T5ds	0.175	-0.0279693	0.377969	0.139874					15d vs T5ds	-2.0025	-5.01762	1.01262	0.45343					1d vs 15d	9.70333	7.88312	11.5236	3.53051e-14
		20d vs T5ds	0.215	-0.0193688	0.449369	0.0941592					20ds vs T5ds	-1.555	-5.03656	1.92656	0.894591					20ds vs T5ds	-0.885	-3.26822	1.49822	0.967082
		2d vs 1d	0.05	-0.141361	0.241361	0.997929					2d vs 1d	-7.92	-10.7627	-5.07732	1.3479e-08					20ds vs 11d	-0.065	-2.24058	2.11058	1
		3d vs 1d	0.0891667	-0.0898355	0.268169	0.812867					3d vs 1d	-13.4383	-16.0974	-10.7792	5.02931e-14					20ds vs 13d	0.2925	-1.77143	2.35643	0.999994
		4d vs 1d	0.0891667	-0.0898355	0.268169	0.812867					4d vs 1d	-13.2133	-15.8724	-10.5542	6.00631e-14					20ds vs 15d	0.585	-1.47893	2.64893	0.995855
		5d vs 1d	0.0541667	-0.124835	0.233169	0.992912					5d vs 1d	-13.0383	-15.6974	-10.3792	7.10543e-14					20ds vs 1d	-9.11833	-11.2939	-6.94276	1.5844e-12
		7d vs 1d	0.126667	-0.0872818	0.340615	0.615155					7d vs 1d	-14.6183	-17.7966	-11.4401	2.09388e-13					2d vs T5ds	2.61667	0.441092	4.79224	0.00918972
		9d vs 1d	0.176667	-0.0146947	0.368028	0.0901651					9d vs 1d	-12.7433	-15.586	-9.90065	3.54161e-13					2d vs 11d	3.43667	1.49077	5.38256	5.88791e-05
		11d vs 1d	0.186667	-0.00469465	0.378028	0.0606038					11d vs 1d	-13.58	-16.4227	-10.7373	1.04805e-13					2d vs 13d	3.79417	1.97395	5.61438	3.64777e-06
		13d vs 1d	0.241667	0.0626645	0.420669	0.00249636					13d vs 1d	-14.2158	-16.8749	-11.5567	3.4972e-14					2d vs 15d	4.08667	2.26645	5.90688	9.44566e-07
		15d vs 1d	0.166667	-0.0123355	0.345669	0.0850224					15d vs 1d	-15.3308	-17.9899	-12.6717	3.06422e-14					2d vs 1d	-5.61667	-7.56256	-3.67077	6.44869e-09
		20d vs 1d	0.206667	-0.00728179	0.420615	0.0652288					20ds vs 1d	-14.8833	-18.0616	-11.7051	1.48548e-13					2d vs 20ds	3.50167	1.32609	5.67724	0.000240157
		3d vs 2d	0.0391667	-0.139835	0.218169	0.999582					3d vs 2d	-5.51833	-8.17742	-2.85925	3.94522e-06					3d vs T5ds	0.945	-1.11893	3.00893	0.878949
		4d vs 2d	0.0391667	-0.139835	0.218169	0.999582					4d vs 2d	-5.29333	-7.95242	-2.63425	8.16825e-06					3d vs 11d	1.765	-0.0552167	3.58522	0.0633915
		5d vs 2d	0.00416667	-0.174835	0.183169	1					5d vs 2d	-5.11833	-7.77742	-2.45925	1.44828e-05					3d vs 13d	2.1225	0.437307	3.80769	0.00558841
		7d vs 2d	0.0766667	-0.137282	0.290615	0.97437					7d vs 2d	-6.69833	-9.87655	-3.52012	2.99626e-06					3d vs 15d	2.415	0.729807	4.10019	0.00118334
		9d vs 2d	0.126667	-0.0646947	0.318028	0.458236					9d vs 2d	-4.82333	-7.66602	-1.98065	0.000109521					3d vs 1d	-7.28833	-9.10855	-5.46812	4.56779e-12
		11d vs 2d	0.136667	-0.0546947	0.328028	0.351638					11d vs 2d	-5.66	-8.50268	-2.81732	8.13873e-06					3d vs 20ds	1.83	-0.233932	3.89393	0.117709
		13d vs 2d	0.191667	0.0126645	0.370669	0.0282096					13d vs 2d	-6.29583	-8.95492	-3.63675	3.46343e-07					3d vs 2d	-1.67167	-3.49188	0.14855	0.0934445
		15d vs 2d	0.116667	-0.0623355	0.295669	0.48039					15d vs 2d	-7.41083	-10.0699	-4.75175	1.33908e-08					4d vs T5ds	0.405	-1.65893	2.46893	0.999851
		20d vs 2d	0.156667	-0.0572818	0.370615	0.318255					20ds vs 2d	-6.96333	-10.1416	-3.78512	1.48335e-06					4d vs 11d	1.225	-0.595217	3.04522	0.434552
		4d vs 3d	0	-0.165724	0.165724	1					4d vs 3d	0.225	-2.23684	2.68684	1					4d vs 13d	1.5825	-0.102693	3.26769	0.0800807
		5d vs 3d	-0.035	-0.200724	0.130724	0.9997					5d vs 3d	0.4	-2.06184	2.86184	0.999977					4d vs 15d	1.875	0.189807	3.56019	0.019892
		7d vs 3d	0.0375	-0.165469	0.240469	0.999917					7d vs 3d	-1.18	-4.19512	1.83512	0.953095					4d vs 1d	-7.82833	-9.64855	-6.00812	8.78519e-13
		9d vs 3d	0.0875	-0.0915021	0.266502	0.829458					9d vs 3d	0.695	-1.96409	3.35409	0.997924					4d vs 20ds	1.29	-0.773932	3.35393	0.540132
		11d vs 3d	0.0975	-0.0815021	0.276502	0.720221					11d vs 3d	-0.141667	-2.80075	2.51742	1					4d vs 2d	-2.21167	-4.03188	-0.39145	0.00825499
		13d vs 3d	0.1525	-0.0132238	0.318224	0.0921964					13d vs 3d	-0.7775	-3.23934	1.68434	0.990047					4d vs 3d	-0.54	-2.22519	1.14519	0.988855
		15d vs 3d	0.0775	-0.0882238	0.243224	0.864297					15d vs 3d	-1.8925	-4.35434	0.569336	0.257215					5d vs T5ds	-0.445	-2.50893	1.61893	0.999636
		20d vs 3d	0.1175	-0.0854693	0.320469	0.644902					20ds vs 3d	-1.445	-4.46012	1.57012	0.845717					5d vs 11d	0.375	-1.44522	2.19522	0.999763
		5d vs 4d	-0.035	-0.200724	0.130724	0.9997					5d vs 4d	0.175	-2.28684	2.63684	1					5d vs 13d	0.7325	-0.952693	2.41769	0.909865
		7d vs 4d	0.0375	-0.165469	0.240469	0.999917					7d vs 4d	-1.405	-4.42012	1.61012	0.866851					5d vs 15d	1.025	-0.660193	2.71019	0.578268
		9d vs 4d	0.0875	-0.0915021	0.266502	0.829458					9d vs 4d	0.47	-2.18909	3.12909	0.999946					5d vs 1d	-8.67833	-10.4986	-6.85812	1.08358e-13
		11d vs 4d	0.0975	-0.0815021	0.276502	0.720221					11d vs 4d	-0.366667	-3.02575	2.29242	0.999996					5d vs 20ds	0.44	-1.62393	2.50393	0.999672
		13d vs 4d	0.1525	-0.0132238	0.318224	0.0921964					13d vs 4d	-1.0025	-3.46434	1.45934	0.939411					5d vs 2d	-3.06167	-4.88188	-1.24145	0.000124999
		15d vs 4d	0.0775	-0.0882238	0.243224	0.864297					15d vs 4d	-2.1175	-4.57934	0.344336	0.141898					5d vs 3d	-1.39	-3.07519	0.295193	0.180257
		20ds vs 4d	0.1175	-0.0854693	0.320469	0.644902					20ds vs 4d	-1.67	-4.68512	1.34512	0.700425					5d vs 4d	-0.85	-2.53519	0.835193	0.801304
		7d vs 5d	0.0725	-0.130469	0.275469	0.974948					7d vs 5d	-1.58	-4.59512	1.43512	0.763117					7d vs T5ds	-1.235	-3.61822	1.14822	0.774725
		9d vs 5d	0.1225	-0.0565021	0.301502	0.410829					9d vs 5d	0.295	-2.36409	2.95409	1					7d vs 11d	-0.415	-2.59058	1.76058	0.999887
		11d vs 5d	0.1325	-0.0465021	0.311502	0.304217					11d vs 5d	-0.541667	-3.20075	2.11742	0.999787					7d vs 13d	-0.0575	-2.12143	2.00643	1
		13d vs 5d	0.1875	0.0217762	0.353224	0.0169728					13d vs 5d	-1.1775	-3.63934	1.28434	0.847285					7d vs 15d	0.235	-1.82893	2.29893	0.999999
		15d vs 5d	0.1125	-0.0532238	0.278224	0.422266					15d vs 5d	-2.2925	-4.75434	0.169336	0.0849411					7d vs 1d	-9.46833	-11.6439	-7.29276	6.7335e-13
		20ds vs 5d	0.1525	-0.0504693	0.355469	0.285245					20ds vs 5d	-1.845	-4.86012	1.17012	0.569893					7d vs 20ds	-0.35	-2.73322	2.03322	0.999992
		9d vs 7d	0.05	-0.163948	0.263948	0.999234					9d vs 7d	1.875	-1.30322	5.05322	0.619902					7d vs 2d	-3.85167	-6.02724	-1.67609	5.6664e-05
		11d vs 7d	0.06	-0.153948	0.273948	0.996208					11d vs 7d	1.03833	-2.13988	4.21655	0.987062					7d vs 3d	-2.18	-4.24393	-0.116068	0.0317861
		13d vs 7d	0.115	-0.0879693	0.317969	0.672469					13d vs 7d	0.4025	-2.61262	3.41762	0.999997					7d vs 4d	-1.64	-3.70393	0.423932	0.2192
		15d vs 7d	0.04	-0.162969	0.242969	0.999845					15d vs 7d	-0.7125	-3.72762	2.30262	0.999152					7d vs 5d	-0.79	-2.85393	1.27393	0.959534
		20ds vs 7d	0.08	-0.154369	0.314369	0.981999					20ds vs 7d	-0.265	-3.74656	3.21656	1					9d vs T5ds	-0.49	-2.66558	1.68558	0.999454
		11d vs 9d	0.01	-0.181361	0.201361	1					11d vs 9d	-0.836667	-3.67935	2.00602	0.99434					9d vs 11d	0.33	-1.61589	2.27589	0.999964
		13d vs 9d	0.065	-0.114002	0.244002	0.971844					13d vs 9d	-1.4725	-4.13159	1.18659	0.700672					9d vs 13d	0.6875	-1.13272	2.50772	0.963018
		15d vs 9d	-0.01	-0.189002	0.169002	1					15d vs 9d	-2.5875	-5.24659	0.0715869	0.0617378					9d vs 15d	0.98	-0.840217	2.80022	0.733533
		20ds vs 9d	0.03	-0.183948	0.243948	0.999995					20ds vs 9d	-2.14	-5.31822	1.03822	0.43384					9d vs 1d	-8.72333	-10.6692	-6.77744	3.5405e-13
		13d vs 11d	0.055	-0.124002	0.234002	0.99199					13d vs 11d	-0.635833	-3.29492	2.02325	0.999057					9d vs 20ds	0.395	-1.78058	2.57058	0.99993
		15d vs 11d	-0.02	-0.199002	0.159002	1					15d vs 11d	-1.75083	-4.40992	0.908254	0.465802					9d vs 2d	-3.10667	-5.05256	-1.16077	0.000270091
		20ds vs 11d	0.02	-0.193948	0.233948	1					20ds vs 11d	-1.30333	-4.48155	1.87488	0.936678					9d vs 3d	-1.435	-3.25522	0.385217	0.227959
		15d vs 13d	-0.075	-0.240724	0.0907238	0.886497					15d vs 13d	-1.115	-3.57684	1.34684	0.886002					9d vs 4d	-0.895	-2.71522	0.925217	0.824408
		20ds vs 13d	-0.035	-0.237969	0.167969	0.999958					20ds vs 13d	-0.6675	-3.68262	2.34762	0.999534					9d vs 5d	-0.045	-1.86522	1.77522	1
		20ds vs 15d	0.04	-0.162969	0.242969	0.999845					20ds vs 15d	0.4475	-2.56762	3.46262	0.999991					9d vs 7d	0.745	-1.43058	2.92058	0.981567
S1F Table	Proportion of mOr2-Piwi1+ cells								S1G Table	EdU index								S1H Table	S-phase cells
Figure	%proportion of mOr2-Piwi1 ~ as.factor(day)	Df	SumSq	MeanSq	F statistic	pValue			Figure	%EdU ~ as.factor(day)	Df	SumSq	MeanSq	F statistic	pValue			Figure	%S-phase cells ~ as.factor(day)	Df	SumSq	MeanSq	F statistic	pValue
Fig 2B	as.factor(Day)	3	3.716	1.2387	13.1	0.00281			Fig 2D	as.factor(Day)	3	1.347	0.4491	0.97	0.459			Fig 2F	as.factor(Day)	3	0.6802	0.22674	3.209	0.0923
	Residuals	7	0.652	0.0931						Residuals	7	3.241	0.463						Residuals	7	0.4947	0.07067
		Tukey's HSD	diff	lwr	upr	p.adj					Tukey's HSD	diff	lwr	upr	p.adj					Tukey's HSD	diff	lwr	upr	p.adj
		25d vs 20ds	0.0975	-0.777376	0.972376	0.98149					25d vs 20ds	0.6775	-1.27307	2.62807	0.673533					25d vs 20ds	0.35	-0.412056	1.11206	0.475042
		3T5ds vs 20ds	0.5375	-0.337376	1.41238	0.262101					35ds vs 20ds	-0.0025	-1.95307	1.94807	1					35ds vs 20ds	0.65	-0.112056	1.41206	0.0943984
		4T5ds vs 20ds	1.3925	0.620932	2.16407	0.00238904					45ds vs 20ds	0.7175	-1.00274	2.43774	0.547341					45ds vs 20ds	0.453333	-0.218737	1.1254	0.203922
		3T5ds vs 25d	0.44	-0.570219	1.45022	0.515144					35ds vs 25d	-0.68	-2.93233	1.57233	0.754835					35ds vs 25d	0.3	-0.579947	1.17995	0.685182
		4T5ds vs 25d	1.295	0.3728	2.2172	0.00975057					45ds vs 25d	0.04	-2.01608	2.09608	0.999894					45ds vs 25d	0.103333	-0.699945	0.906611	0.972188
		4T5ds vs 3T5ds	0.855	-0.0671998	1.7772	0.06841					45ds vs 35ds	0.72	-1.33608	2.77608	0.668346					45ds vs 35ds	-0.196667	-0.999945	0.606611	0.84781
S1I Table	Flow cytometer analysis after 90min of EdU pulse - cell cycle phases defined as per DNA content - glass beads
Figure	time point	Cell type	mean EdU+	mean %G1/G0 phase	mean %S phase	mean %G2M phase	StDev EdU+	StDev %G1	StDev %S	StDev %G2M
Fig 2F	T5ds	mOr2-Piwi1 cells	1.7475	93.2	1.91	4.8775	0.367925	1.03199	0.46653	1.23751
Fig 2F	T5ds_bs+1d	mOr2-Piwi1 cells	16.075	84.725	7.9875	7.28	2.34134	1.77253	1.69928	1.00928
Fig 2F	T5ds_gb+1d	mOr2-Piwi1 cells	1.785	92.6	3.0525	4.3675	0.810324	2.67955	1.45973	1.41157
Fig S1M	T5ds	All cells	1.285	96.225	1.9	1.895	0.0782624	0.178536	0.143003	0.121347
Fig S1M	T5ds_bs+1d	All cells	9.48	89.075	6.8175	4.11	0.286182	0.855497	0.472249	0.401622
Fig S1M	T5ds_gb+1d	All cells	1.045	95.325	1.7675	2.935	0.117154	0.311247	0.119661	0.298454
ANOVA for the effect of nutritional input on the EdU index and pairwise comparisons between days (Tukey's HSD)
S1J Table	EdU index - mOr2-Piwi1 cells							EdU index - All cells
Figure	%EdU ~ as.factor(day)	Df	SumSq	MeanSq	F statistic	pValue		Figure	%EdU ~ as.factor(day)	Df	SumSq	MeanSq	F statistic	pValue
Fig 2F	as.factor(Day)	2	546	272.99	97.9	7.82e-07		Fig S1M	as.factor(Day)	2	º84.49	92.24	2040	1.1e-12
	Residuals	9	25.1	2.79					Residuals	9	0.41	0.05
		Tukey's HSD	diff	lwr	upr	p.adj				Tukey's HSD	diff	lwr	upr	p.adj
		T5ds_bs+1d vs T5ds	14.3275	11.0308	17.6242	1.8815e-06				T5ds_bs+1d vs T5ds	7.77517	8.61483	5.4726e-10	1.8815e-06
		T5ds_gb+1d vs T5ds	0.0375	-3.25919	3.33419	0.999444				T5ds_gb+1d vs T5ds	-0.659834	0.179834	0.296072	0.999444
		T5ds_gb+1d vs T5ds_bs+1d	-14.29	-17.5867	-10.9933	1.9238e-06				T5ds_gb+1d vs T5ds_bs+1d	-8.85483	-8.01517	5.4636e-10	1.9238e-06
