# Supplementary material for: Prolonged starvation deepens quiescence in Vasa2/Piwi1-expressing cells of a sea anemone
Source: PLoS Biol. 2025 Dec 8;23(12):e3003525. doi: 10.1371/journal.pbio.3003525 (PMC12704899; doi:10.1371/journal.pbio.3003525)
Supplement: S2 Table — S2A Table. Flow cytometer analysis after continuous EdU pulse during starvation—cell cycle phases defined as per DNA content in mOr2-Piwi1 cells. S2B Table. T5ds—ANOVA for the effect of starvation day on the cEdU index and pairwise comparisons between days (Tukey’s HSD) —mOr2-Piwi1 cells. S2C Table. T20ds—ANOVA for the effect of starvation day on the cEdU index and pairwise comparisons between days (Tukey’s HSD)—mOr2-Piwi1 cells. S2D Table. Flow cytometer analysis after continuous EdU pulse during ad libitum—cell cycle phases defined as per DNA content in mOr2-Piwi1 cells. S2E Table. T5ds—ANOVA for the effect of ad libitum day on the cEdU index and pairwise comparisons between days (Tukey's HSD)—mOr2-Piwi1 cells. S2F Table. T20ds—ANOVA for the effect of ad libitum day on the cEdU index and pairwise comparisons between days (Tukey’s HSD) —mOr2-Piwi1 cells. S2G Table. Flow cytometer analysis after continuous EdU pulse after 1 h Refed—cell cycle phases defined as per DNA content in mOr2-Piwi1 cells. S2H Table. T5ds—ANOVA for the effect of 1 h Refed day on the cEdU index and pairwise comparisons between days (Tukey’s HSD)—mOr2-Piwi1 cells. S2I Table. T20ds—ANOVA for the effect of 1 h Refed day on the cEdU index and pairwise comparisons between days (Tukey’s HSD) —mOr2-Piwi1 cells. S2J Table. DAY 1—ANOVA for the effect of feeding regime on the cEdU index and pairwise comparisons between regimes (Tukey’s HSD) in mOr2-Piwi1 cells. S2K Table. DAY 5—ANOVA for the effect of feeding regime on the cEdU index and pairwise comparisons between regimes (Tukey’s HSD) in mOr2-Piwi1 cells. S2L Table. DAY 7—ANOVA for the effect of feeding regime on the cEdU index and pairwise comparisons between regimes (Tukey’s HSD) in mOr2-Piwi1 cells (XLSX) [file pbio.3003525.s013.xlsx]

## Sheet: Hoja1
S2A Table	Flow cytometer analysis after continuous of EdU pulse during starvation - cell cycle phases defined as per DNA content in mOr2-Piwi1 cells
Figure	time point	mean EdU+	StDev EdU+
Fig 3B - Starved	T5ds_day 1	18.35	3.94873
Fig 3B - Starved	T5ds_day 2	24.8667	3.55371
Fig 3B - Starved	T5ds_day 3	22.7	5.78921
Fig 3B - Starved	T5ds_day 4	25.175	2.11468
Fig 3B - Starved	T5ds_day 5	34.175	4.44206
Fig 3B - Starved	T5ds_day 7	36.1667	6.50453
Fig 3C - Starved	T20ds_day 1	5.14	1.80217
Fig 3C - Starved	T20ds_day 2	5.18	1.43703
Fig 3C - Starved	T20ds_day 3	15	1.06771
Fig 3C - Starved	T20ds_day 4	13.25	0.55
Fig 3C - Starved	T20ds_day 5	26.05	4.75
Fig 3C - Starved	T20ds_day 7	29.95	2.45
ANOVA for the effect of starvation day on the cEdU index and pairwise comparisons between days (Tukey's HSD) - mOr2-Piwi1 cells
S2B Table	T5ds								S2C Table	T20ds
Figure	%cEdU index ~ as.factor(day)	Df	SumSq	MeanSq	F statistic	pValue			Figure	%cEdU index ~ as.factor(day)	Df	SumSq	MeanSq	F statistic	pValue
Fig 3B - Starved	as.factor(Day)	5	854.3	170.86	5.968	0.00267			Fig 3C - Starved	as.factor(Day)	5	1270.9	254.18	29.67	2.46e-05
	Residuals	16	458.1	28.63						Residuals	9	77.1	8.57
		Tukey's HSD	diff	lwr	upr	p.adj					Tukey's HSD	diff	lwr	upr	p.adj
		2d vs 1d	6.51667	-6.65087	19.6842	0.613158					1d vs T5ds	-20.91	-30.4005	-11.4195	0.000263852
		3d vs 1d	4.35	-7.84077	16.5408	0.853375					2d vs T5ds	-20.87	-30.3605	-11.3795	0.000267835
		4d vs 1d	6.825	-5.36577	19.0158	0.490261					3d vs T5ds	-11.05	-20.5405	-1.55948	0.021885
		T5ds vs 1d	15.825	3.63423	28.0158	0.00762548					4d vs T5ds	-12.8	-23.1963	-2.40366	0.0157445
		7d vs 1d	17.8167	4.64913	30.9842	0.00536313					7d vs T5ds	3.9	-6.49634	14.2963	0.762291
		3d vs 2d	-2.16667	-15.3342	11.0009	0.994035					2d vs 1d	0.04	-8.44858	8.52858	1
		4d vs 2d	0.308333	-12.8592	13.4759	1					3d vs 1d	9.86	1.37142	18.3486	0.0221867
		T5ds vs 2d	9.30833	-3.85921	22.4759	0.258286					4d vs 1d	8.11	-1.38052	17.6005	0.104545
		7d vs 2d	11.3	-2.77669	25.3767	0.157281					7d vs 1d	24.81	15.3195	34.3005	6.72925e-05
		4d vs 3d	2.475	-9.71577	14.6658	0.984582					3d vs 2d	9.82	1.33142	18.3086	0.022712
		T5ds vs 3d	11.475	-0.715772	23.6658	0.0712554					4d vs 2d	8.07	-1.42052	17.5605	0.106787
		7d vs 3d	13.4667	0.299128	26.6342	0.0435009					7d vs 2d	24.77	15.2795	34.2605	6.81819e-05
		T5ds vs 4d	9	-3.19077	21.1908	0.220861					4d vs 3d	-1.75	-11.2405	7.74052	0.982899
		7d vs 4d	10.9917	-2.17587	24.1592	0.131873					7d vs 3d	14.95	5.45948	24.4405	0.00317686
		7d vs T5ds	1.99167	-11.1759	15.1592	0.995964					7d vs 4d	16.7	6.30366	27.0963	0.00277247
S2D Table	Flow cytometer analysis after continuous of EdU pulse during ad libitum - cell cycle phases defined as per DNA content in mOr2-Piwi1 cells
Figure	time point	mean EdU+	StDev EdU+
Fig 3E - Ad libitum	T5ds_day 1	46.925	7.31347
Fig 3E - Ad libitum	T5ds_day 2	89.85	3.15634
Fig 3E - Ad libitum	T5ds_day 3	93.725	1.72391
Fig 3E - Ad libitum	T5ds_day 4	95.45	0.901388
Fig 3E - Ad libitum	T5ds_day 5	97.725	0.59739
Fig 3F - Ad libitum	T20ds_day 1	20.35	5.48885
Fig 3F - Ad libitum	T20ds_day 2	71.175	3.93343
Fig 3F - Ad libitum	T20ds_day 3	91.775	2.8986
Fig 3F - Ad libitum	T20ds_day 4	94.9	0.935414
Fig 3F - Ad libitum	T20ds_day 5	96.775	0.973075
ANOVA for the effect of ad libitum day on the cEdU index and pairwise comparisons between days (Tukey's HSD) - mOr2-Piwi1 cells
S2E Table	T5ds								S2F Table	T20ds
Figure	%cEdU index ~ as.factor(day)	Df	SumSq	MeanSq	F statistic	pValue			Figure	%cEdU index ~ as.factor(day)	Df	SumSq	MeanSq	F statistic	pValue
Fig 3E - Ad libitum	as.factor(Day)	4	7281	1820	101	1.18e-10			Fig 3F - Ad libitum	as.factor(Day)	4	16611	4153	279	6.99e-14
	Residuals	15	270	18						Residuals	15	223	15
		Tukey's HSD	diff	lwr	upr	p.adj					Tukey's HSD	diff	lwr	upr	p.adj
		2d vs 1d	42.925	33.655	52.195	3.40425e-09					2d vs 1d	50.825	42.4005	59.2495	7.91626e-11
		3d vs 1d	46.8	37.53	56.07	9.76815e-10					3d vs 1d	71.425	63.0005	79.8495	0
		4d vs 1d	48.525	39.255	57.795	5.75956e-10					4d vs 1d	74.55	66.1255	82.9745	0
		T5ds vs 1d	50.8	41.53	60.07	2.97072e-10					T5ds vs 1d	76.425	68.0005	84.8495	0
		3d vs 2d	3.875	-5.39499	13.145	0.700527					3d vs 2d	20.6	12.1755	29.0245	1.50028e-05
		4d vs 2d	5.6	-3.66999	14.87	0.375549					4d vs 2d	23.725	15.3005	32.1495	2.65066e-06
		T5ds vs 2d	7.875	-1.39499	17.145	0.115672					T5ds vs 2d	25.6	17.1755	34.0245	1.00647e-06
		4d vs 3d	1.725	-7.54499	10.995	0.976851					4d vs 3d	3.125	-5.29948	11.5495	0.780622
		T5ds vs 3d	4	-5.26999	13.27	0.676472					T5ds vs 3d	5	-3.42448	13.4245	0.392032
		T5ds vs 4d	2.275	-6.99499	11.545	0.938762					T5ds vs 4d	1.875	-6.54948	10.2995	0.956216
S2G Table	Flow cytometer analysis after continuous of EdU pulse after 1h Refed - cell cycle phases defined as per DNA content in mOr2-Piwi1 cells
Figure	time point	mean EdU+	StDev EdU+
Fig 3H - 1h fed	T5ds_day 1	46.5	9.62679
Fig 3H - 1h fed	T5ds_day 2	57.175	1.32547
Fig 3H - 1h fed	T5ds_day 3	62.2	3.84513
Fig 3H - 1h fed	T5ds_day 4	71	5.59345
Fig 3H - 1h fed	T5ds_day 5	70.95	2.42126
Fig 3H - 1h fed	T5ds_day 7	72.25	4.84226
Fig 3I - 1h fed	T20ds_day 1	14.5975	5.05099
Fig 3I - 1h fed	T20ds_day 2	48.35	6.65
Fig 3I - 1h fed	T20ds_day 3	51.9	5.49424
Fig 3I - 1h fed	T20ds_day 4	58.05	10.0848
Fig 3I - 1h fed	T20ds_day 5	61.425	7.43921
Fig 3I - 1h fed	T20ds_day 7	67.225	3.37963
ANOVA for the effect of 1h Refed day on the cEdU index and pairwise comparisons between days (Tukey's HSD) - mOr2-Piwi1 cells
S2H Table	T5ds								S2I Table	T20ds
Figure	%cEdU index ~ as.factor(day)	Df	SumSq	MeanSq	F statistic	pValue			Figure	%cEdU index ~ as.factor(day)	Df	SumSq	MeanSq	F statistic	pValue
Fig 3H - 1h fed	as.factor(Day)	5	2014	402.9	10.57	9.62e-05			Fig 3I - 1h fed	as.factor(Day)	5	6995	1399	21.98	2.06e-06
	Residuals	17	648	38.1						Residuals	15	955	63.7
		Tukey's HSD	diff	lwr	upr	p.adj					Tukey's HSD	diff	lwr	upr	p.adj
		2d vs 1d	10.675	-3.28905	24.6391	0.195543					2d vs 1d	33.7525	11.3026	56.2024	0.0022324
		3d vs 1d	15.7	1.73595	29.6641	0.0227703					3d vs 1d	37.3025	17.5036	57.1014	0.000233906
		4d vs 1d	24.5	9.4171	39.5829	0.000869933					4d vs 1d	43.4525	25.1223	61.7827	1.70323e-05
		T5ds vs 1d	24.45	10.4859	38.4141	0.000387575					T5ds vs 1d	46.8275	28.4973	65.1577	6.84345e-06
		7d vs 1d	25.75	11.7859	39.7141	0.000216076					7d vs 1d	52.6275	34.2973	70.9577	1.57078e-06
		3d vs 2d	5.025	-8.93905	18.9891	0.853161					3d vs 2d	3.55	-20.1142	27.2142	0.995919
		4d vs 2d	13.825	-1.2579	28.9079	0.0830157					4d vs 2d	9.7	-12.7499	32.1499	0.724513
		T5ds vs 2d	13.775	-0.18905	27.7391	0.0543629					T5ds vs 2d	13.075	-9.37488	35.5249	0.442824
		7d vs 2d	15.075	1.11095	29.0391	0.030324					7d vs 2d	18.875	-3.57488	41.3249	0.125975
		4d vs 3d	8.8	-6.2829	23.8829	0.4535					4d vs 3d	6.15	-13.6489	25.9489	0.907755
		T5ds vs 3d	8.75	-5.21405	22.7141	0.379521					T5ds vs 3d	9.525	-10.2739	29.3239	0.632498
		7d vs 3d	10.05	-3.91405	24.0141	0.245955					7d vs 3d	15.325	-4.47393	35.1239	0.180742
		T5ds vs 4d	-0.05	-15.1329	15.0329	1					T5ds vs 4d	3.375	-14.9552	21.7052	0.989558
		7d vs 4d	1.25	-13.8329	16.3329	0.999786					7d vs 4d	9.175	-9.15525	27.5052	0.595188
		7d vs T5ds	1.3	-12.6641	15.2641	0.999622					7d vs T5ds	5.8	-12.5302	24.1302	0.901219
ANOVA for the effect of feeding regime on the cEdU index and pairwise comparisons between regimes (Tukey's HSD) in mOr2-Piwi1 cells
S2J Table	DAY 1								S2K Table	DAY 5								S2L Table	DAY 7
Figure	%cEdU index ~ as.factor(condition)	Df	SumSq	MeanSq	F statistic	pValue			Figure	%cEdU index ~ as.factor(condition)	Df	SumSq	MeanSq	F statistic	pValue			Figure	%cEdU index ~ as.factor(condition)	Df	SumSq	MeanSq	F statistic	pValue
Fig 3B, 3C, 3E, 3F, 3H, 3I	as.factor(condition)	5	5619	1123.8	21.73	7.8e-07			Fig 3B, 3C, 3E, 3F, 3H, 3I	as.factor(condition)	5	15150	3030.4	129.6	2.33e-12			Fig 3B, 3C, 3H, 3I	as.factor(condition)	3	4303	1343.2	49.03	2.75e-06
	Residuals	17	879	51.7						Residuals	16	374	23.4						Residuals	10	292	29.2
		Tukey's HSD	diff	lwr	upr	p.adj					Tukey's HSD	diff	lwr	upr	p.adj					Tukey's HSD	diff	lwr	upr	p.adj
Fig 3F vs Fig 3I		T20ds_AL vs T20ds_1h	5.7525	-10.5145	22.0195	0.861772			Fig 3F vs Fig 3I		T20ds_AL vs T20ds_1h	35.35	24.3332	46.3668	2.24841e-07					T20ds_Strv vs T20ds_1h	-37.275	-51.6041	-22.9459	6.08582e-05
		T20ds_Strv vs T20ds_1h	-9.4575	-27.0279	8.11291	0.536783			Fig 3C vs Fig 3I		T20ds_Strv vs T20ds_1h	-35.375	-48.8678	-21.8822	3.48321e-06					T5ds_1h vs T20ds_1h	5.025	-6.67464	16.7246	0.575214
Fig 3H vs Fig 3I		T5ds_1h vs T20ds_1h	31.9025	15.6355	48.1695	0.000105052					T5ds_1h vs T20ds_1h	9.525	-1.49181	20.5418	0.111458					T5ds_Strv vs T20ds_1h	-29.975	-41.6746	-18.2754	6.94377e-05
		T5ds_AL vs T20ds_1h	32.3275	16.0605	48.5945	8.96469e-05					T5ds_AL vs T20ds_1h	36.3	25.2832	47.3168	1.55046e-07					T5ds_1h vs T20ds_Strv	42.3	27.9709	56.6291	1.99592e-05
		T5ds_Strv vs T20ds_1h	3.7525	-12.5145	20.0195	0.974157					T5ds_Strv vs T20ds_1h	-27.25	-38.2668	-16.2332	7.41593e-06			Fig 3B vs Fig 3C		T5ds_Strv vs T20ds_Strv	7.3	-7.02907	21.6291	0.441836
		T20ds_Strv vs T20ds_AL	-15.21	-32.7804	2.36041	0.111861					T20ds_Strv vs T20ds_AL	-70.725	-84.2178	-57.2322	1.59203e-10					T5ds_Strv vs T5ds_1h	-35	-46.6996	-23.3004	1.77188e-05
		T5ds_1h vs T20ds_AL	26.15	9.88296	42.417	0.000969603					T5ds_1h vs T20ds_AL	-25.825	-36.8418	-14.8082	1.46642e-05
Fig 3E vs Fig 3F		T5ds_AL vs T20ds_AL	26.575	10.308	42.842	0.000819268			Fig 3E vs Fig 3F		T5ds_AL vs T20ds_AL	0.95	-10.0668	11.9668	0.999728
		T5ds_Strv vs T20ds_AL	-2	-18.267	14.267	0.998551					T5ds_Strv vs T20ds_AL	-62.6	-73.6168	-51.5832	4.66945e-11
		T5ds_1h vs T20ds_Strv	41.36	23.7896	58.9304	1.06102e-05					T5ds_1h vs T20ds_Strv	44.9	31.4072	58.3928	1.349e-07
		T5ds_AL vs T20ds_Strv	41.785	24.2146	59.3554	9.27308e-06					T5ds_AL vs T20ds_Strv	71.675	58.1822	85.1678	1.29318e-10
Fig 3B vs Fig 3C		T5ds_Strv vs T20ds_Strv	13.21	-4.36041	30.7804	0.208874					T5ds_Strv vs T20ds_Strv	8.125	-5.36779	21.6178	0.414953
Fig 3E vs Fig 3H		T5ds_AL vs T5ds_1h	0.425	-15.842	16.692	0.999999			Fig 3E vs Fig 3H		T5ds_AL vs T5ds_1h	26.775	15.7582	37.7918	9.28613e-06
		T5ds_Strv vs T5ds_1h	-28.15	-44.417	-11.883	0.000441146			Fig 3B vs Fig 3H		T5ds_Strv vs T5ds_1h	-36.775	-47.7918	-25.7582	1.29108e-07
		T5ds_Strv vs T5ds_AL	-28.575	-44.842	-12.308	0.000373867					T5ds_Strv vs T5ds_AL	-63.55	-74.5668	-52.5332	3.75376e-11
