# Supplementary material for: Prolonged starvation deepens quiescence in Vasa2/Piwi1-expressing cells of a sea anemone
Source: PLoS Biol. 2025 Dec 8;23(12):e3003525. doi: 10.1371/journal.pbio.3003525 (PMC12704899; doi:10.1371/journal.pbio.3003525)
Supplement: S3 Table — S3A Table. Flow cytometer analysis after continuous of EdU pulse during starvation—cell cycle phases defined as per DNA content in All cells. S3B Table. T5ds—ANOVA for the effect of starvation day on the cEdU index and pairwise comparisons between days (Tukey’s HSD)—All cells. S3C Table. T20ds—ANOVA for the effect of starvation day on the cEdU index and pairwise comparisons between days (Tukey’s HSD)—ll cells. S3D Table. Flow cytometer analysis after continuous of EdU pulse during ad libitum—cell cycle phases defined as per DNA content in All cells. S3E Table. T5ds—ANOVA for the effect of ad libitum day on the cEdU index and pairwise comparisons between days (Tukey’s HSD)—All cells. S3F Table. T20ds—ANOVA for the effect of ad libitum day on the cEdU index and pairwise comparisons between days (Tukey’s HSD)—All cells. S3G Table. Flow cytometer analysis after continuous of EdU pulse after 1 h Refed—cell cycle phases defined as per DNA content in All cells. S3H Table. T5ds—ANOVA for the effect of 1 h Refed day on the cEdU index and pairwise comparisons between days (Tukey’s HSD)—All cells. S3I Table. T20ds—ANOVA for the effect of 1 h Refed day on the cEdU index and pairwise comparisons between days (Tukey’s HSD)—All cells. S3J Table. DAY 1—ANOVA for the effect of feeding and starvation day on the cEdU index and pairwise comparisons between days (Tukey’s HSD) in All cells. S3K Table. DAY 5—ANOVA for the effect of feeding and starvation day on the cEdU index and pairwise comparisons between days (Tukey’s HSD) in All cells. S3L Table. DAY 7—ANOVA for the effect of feeding and starvation day on the cEdU index and pairwise comparisons between days (Tukey’s HSD) in All cells. (XLSX) [file pbio.3003525.s014.xlsx]

## Sheet: Hoja1
S3A Table	Flow cytometer analysis after continuous of EdU pulse during starvation - cell cycle phases defined as per DNA content in All cells
Figure	time point	mean EdU+	StDev EdU+
Fig S3A - Starved	T5ds_day 1	3.915	0.556124
Fig S3A - Starved	T5ds_day 2	8.72333	0.337137
Fig S3A - Starved	T5ds_day 3	15.05	1.79652
Fig S3A - Starved	T5ds_day 3	17	1.08397
Fig S3A - Starved	T5ds_day 5	22.9	2.13892
Fig S3A - Starved	T5ds_day 7	37.8333	5.75114
Fig S3B - Starved	T20ds_day 1	3.36	0.502062
Fig S3B - Starved	T20ds_day 2	6.7	0.331818
Fig S3B - Starved	T20ds_day 3	9.19	0.120277
Fig S3B - Starved	T20ds_day 3	12.55	0.85
Fig S3B - Starved	T20ds_day 5	17.85	0.35
Fig S3B - Starved	T20ds_day 7	36.35	3.25
ANOVA for the effect of starvation day on the cEdU index and pairwise comparisons between days (Tukey's HSD) - All cells
S3B Table	T5ds									S3C Table	T20ds
Figure	%cEdU ~ as.factor(day)	Df	SumSq	MeanSq	F statistic	pValue				Figure	%cEdU ~ as.factor(day)	Df	SumSq	MeanSq	F statistic	pValue
Fig S3A - Starved	as.factor(Day)	5	2235	339	52.36	2.33e-09				Fig S3B - Starved	as.factor(Day)	5	1270.9	253.18	29.67	2.36e-05
	Residuals	16	136.9	8.6							Residuals	9	77.1	8.57
		Tukey's HSD	diff	lwr	upr	p.adj						Tukey's HSD	diff	lwr	upr	p.adj
		2d vs 1d	3.80833	-3.39137	11.0081	0.538093						2d vs 1d	3.23	-1.52906	8.00906	0.235888
		3d vs 1d	10.135	3.36928	16.8007	0.00183703						3d vs 1d	5.73	0.960932	10.3991	0.0182131
		3d vs 1d	12.085	5.31928	18.7507	0.00030228						3d vs 1d	9.09	3.75803	13.322	0.00181787
		T5ds vs 1d	17.985	11.3193	23.6507	2.38523e-06						T20ds vs 1d	13.39	9.05803	19.722	5.18799e-05
		7d vs 1d	32.9183	25.7185	30.1181	1.33338e-09						7d vs 1d	32.89	27.558	38.222	3.32836e-08
		3d vs 2d	6.32667	-0.873135	13.5264	0.102791						3d vs 2d	2.39	-2.27906	7.25906	0.381107
		3d vs 2d	8.27667	1.07686	15.3764	0.0196737						3d vs 2d	5.85	0.518031	11.182	0.0306033
		T5ds vs 2d	13.1767	6.97686	21.3764	0.000119703						T20ds vs 2d	11.15	5.81803	16.382	0.000395909
		7d vs 2d	29.11	21.3131	36.8069	2.17223e-08						7d vs 2d	29.65	23.318	33.982	1.0308e-07
		3d vs 3d	1.95	-3.71572	8.61572	0.929187						3d vs 3d	3.36	-1.97197	8.69197	0.307633
		T5ds vs 3d	7.85	1.18328	13.5157	0.01636						T20ds vs 3d	8.66	3.32803	13.992	0.00256577
		7d vs 3d	22.7833	15.5835	29.9831	2.72928e-07						7d vs 3d	27.16	21.828	32.392	2.33755e-07
		T5ds vs 3d	5.9	-0.765721	12.5657	0.0990703						T20ds vs 3d	5.3	-0.530879	11.1309	0.0800273
		7d vs 3d	20.8333	13.6335	28.0331	9.33557e-07						7d vs 3d	23.8	17.9591	29.6309	1.63313e-06
		7d vs T5ds	13.9333	7.73353	22.1331	6.52573e-05						7d vs T20ds	18.5	12.6591	23.3309	1.37166e-05
S3D Table	Flow Flow cytometer analysis after continuous of EdU pulse during ad libitum - cell cycle phases defined as per DNA content in All cells
Figure	time point	mean EdU+	StDev EdU+
Fig S3C - Ad libitum	T5ds_day 1	33.175	0.759523
Fig S3C - Ad libitum	T5ds_day 2	63.35	0.512338
Fig S3C - Ad libitum	T5ds_day 3	78.675	2.87334
Fig S3C - Ad libitum	T5ds_day 3	80.3	1.68077
Fig S3C - Ad libitum	T5ds_day 5	80.225	1.25574
Fig S3D - Ad libitum	T20ds_day 1	9.3525	0.23721
Fig S3D - Ad libitum	T20ds_day 2	29.5	1.33229
Fig S3D - Ad libitum	T20ds_day 3	62.325	1.18822
Fig S3D - Ad libitum	T20ds_day 3	78.375	1.36351
Fig S3D - Ad libitum	T20d_day 5	75.9	2.09283
ANOVA for the effect of ad libitum day on the cEdU index and pairwise comparisons between days (Tukey's HSD) - All cells
S3E Table	T5ds									S3F Table	T20ds
Figure	%cEdU ~ as.factor(day)	Df	SumSq	MeanSq	F statistic	pValue				Figure	%cEdU ~ as.factor(day)	Df	SumSq	MeanSq	F statistic	pValue
Fig S3C - Ad libitum	as.factor(Day)	3	13808	3702	1363	2e-16				Fig S3D - Ad libitum	as.factor(Day)	3	6310	1577.5	338.1	2.37e-15
	Residuals	15	38	3							Residuals	15	53	3.6
		Tukey's HSD	diff	lwr	upr	p.adj						Tukey's HSD	diff	lwr	upr	p.adj
		2d vs 1d	20.1375	16.6739	23.6201	1.33784e-10						2d vs 1d	29.275	25.1316	33.3184	9.33119e-12
		3d vs 1d	53.0725	39.5999	56.5351	0						3d vs 1d	33.5	30.3566	38.6334	0
		4d vs 1d	69.1225	65.6399	72.5951	0						4d vs 1d	36.125	31.9816	50.2684	0
		T5ds vs 1d	66.5375	63.0739	70.0201	0						T20ds vs 1d	36.05	31.9066	50.1934	0
		3d vs 2d	32.925	29.3524	36.3976	0						3d vs 2d	15.225	11.0816	19.3684	8.21734e-08
		4d vs 2d	38.975	35.5024	52.3376	0						4d vs 2d	16.85	12.7066	20.9934	2.07609e-08
		T5ds vs 2d	36.3	32.9274	39.8726	0						T20ds vs 2d	16.775	12.6316	20.9184	2.20672e-08
		4d vs 3d	16.05	12.5774	19.5226	3.39593e-09						4d vs 3d	1.625	-2.51836	5.76836	0.73537
		T5ds vs 3d	13.375	10.0024	16.9376	3.93331e-08						T20ds vs 3d	1.55	-2.59336	5.69336	0.77551
		T5ds vs 4d	-2.574	-6.0376	0.897603	0.201632						T20ds vs 4d	-0.074	-3.21836	3.06836	0.999997
S3G Table	Flow cytometer analysis after continuous of EdU pulse during starvation and 1h Refed - cell cycle phases defined as per DNA content in All cells
Figure	time point	mean EdU+	StDev EdU+
Fig S3E - 1h fed	T5ds_day 1	27.525	2.57038
Fig S3E - 1h fed	T5ds_day 2	39.175	8.13983
Fig S3E - 1h fed	T5ds_day 3	60.075	5.93659
Fig S3E - 1h fed	T5ds_day 3	73.6333	5.91627
Fig S3E - 1h fed	T5ds_day 5	77.325	3.75524
Fig S3E - 1h fed	T5ds_day 7	83.875	3.27214
Fig S3F - 1h fed	T20ds_day 1	16.95	0.986153
Fig S3F - 1h fed	T20ds_day 2	53.3	1.3
Fig S3F - 1h fed	T20ds_day 3	69.2333	3.27338
Fig S3F - 1h fed	T20ds_day 3	75.75	5.33024
Fig S3F - 1h fed	T20ds_day 5	78.825	1.88729
Fig S3F - 1h fed	T20ds_day 7	73.25	1.68597
ANOVA for the effect of 1h Refed day on the cEdU index and pairwise comparisons between days (Tukey's HSD) - All cells
S3H Table	T5ds									S3I Table	T20ds
Figure	%cEdU ~ as.factor(day)	Df	SumSq	MeanSq	F statistic	pValue				Figure	%cEdU ~ as.factor(day)	Df	SumSq	MeanSq	F statistic	pValue
Fig S3E - 1h fed	as.factor(Day)	5	8692	1738.3	36.38	2.58e-09				Fig S3F - 1h fed	as.factor(Day)	5	10876	2175.2	203.1	3.08e-13
	Residuals	17	637	37.5							Residuals	17	160	10.7
		Tukey's HSD	diff	lwr	upr	p.adj						Tukey's HSD	diff	lwr	upr	p.adj
		2d vs 1d	21.65	7.80307	35.3969	0.00128936						2d vs 1d	37.34	28.2639	36.6361	1.33953e-08
		3d vs 1d	32.55	18.7031	36.3969	1.0805e-05						3d vs 1d	52.2833	33.182	60.3837	2.3307e-11
		3d vs 1d	36.1083	31.1519	61.0637	2.51263e-07						3d vs 1d	57.6	50.0996	65.1004	1.17306e-12
		T5ds vs 1d	39.9	36.0531	63.7369	2.3767e-08						T20ds vs 1d	60.675	53.1736	68.1754	7.81597e-13
		7d vs 1d	56.35	32.5031	70.1969	3.87777e-09						7d vs 1d	59.875	52.3736	67.3754	2.73338e-13
		3d vs 2d	10.9	-2.93693	23.7369	0.17328						3d vs 2d	13.8333	5.15036	23.5163	0.00187628
		3d vs 2d	23.3583	9.50193	39.3137	0.000810678						3d vs 2d	20.15	10.9639	29.3361	3.26236e-05
		T5ds vs 2d	28.25	13.3031	32.0969	6.52106e-05						T20ds vs 2d	23.225	13.0389	32.3111	7.77808e-06
		7d vs 2d	33.7	20.8531	38.5369	3.60758e-06						7d vs 2d	22.325	13.2389	31.6111	1.19332e-05
		3d vs 3d	13.5583	-1.39807	28.5137	0.0881283						3d vs 3d	5.31667	-2.78369	13.318	0.322886
		T5ds vs 3d	17.35	3.50307	31.1969	0.00986303						T20ds vs 3d	8.39167	0.290314	16.393	0.0302733
		7d vs 3d	23.8	9.95307	37.6369	0.000375188						7d vs 3d	7.59167	-0.509686	15.693	0.0726377
		T5ds vs 3d	3.79167	-11.1637	18.7381	0.961526						T20ds vs 3d	3.075	-3.3254	10.5754	0.763833
		7d vs 3d	10.2317	-3.71373	25.1981	0.291567						7d vs 3d	2.274	-5.2254	9.7754	0.915629
		7d vs T5ds	6.34	-7.39693	20.2969	0.673733						7d vs T20ds	-0.8	-8.3004	6.7004	0.999193
ANOVA for the effect of feeding regime on the cEdU index and pairwise comparisons between regimes (Tukey's HSD) in All cells
S3J Table	DAY 1								S3K Table	DAY 5								S3L Table	DAY 7
Figure	%cEdU index ~ as.factor(condition)	Df	SumSq	MeanSq	F statistic	pValue			Figure	%cEdU index ~ as.factor(condition)	Df	SumSq	MeanSq	F statistic	pValue			Figure	%cEdU index ~ as.factor(condition)	Df	SumSq	MeanSq	F statistic	pValue
Fig S3A, S3B, S3C, S3D, S3E, S3F	as.factor(condition)	5	2987.7	597.5	291.5	7.54e-16			Fig S3A, S3B, S3C, S3D, S3E, S3F	as.factor(condition)	5	14041	2808.1	410.8	2.67e-16			Fig S3A, S3B, S3E, S3F	as.factor(condition)	3	5820	1940.1	99.04	3.27e-07
	Residuals	17	34.8	2						Residuals	16	109	6.8						Residuals	9	176	19.6
		Tukey's HSD	diff	lwr	upr	p.adj					Tukey's HSD	diff	lwr	upr	p.adj					Tukey's HSD	diff	lwr	upr	p.adj
Fig S3D vs Fig S3F		T20ds_AL vs T20ds_1h	-7.5975	-10.8356	-4.35937	1.10768e-05					T20ds_AL vs T20ds_1h	-1.725	-7.68183	4.23183	0.931928					T20ds_Strv vs T20ds_1h	-40.475	-52.441	-28.509	1.10165e-05
		T20ds_Strv vs T20ds_1h	-13.49	-16.9876	-9.99241	8.82017e-09					T20ds_Strv vs T20ds_1h	-59.775	-67.0706	-52.4794	1.92624e-13					T5ds_1h vs T20ds_1h	7.05	-2.72019	16.8202	0.180913
Fig S3E vs Fig S3F		T5ds_1h vs T20ds_1h	10.575	7.33687	13.8131	1.07979e-07					T5ds_1h vs T20ds_1h	-0.2	-6.15683	5.75683	0.999997					T5ds_Strv vs T20ds_1h	-38.9917	-49.5447	-28.4387	5.2423e-06
		T5ds_AL vs T20ds_1h	17.225	13.9869	20.4631	5.27219e-11					T5ds_AL vs T20ds_1h	2.6	-3.35683	8.55683	0.723031					T5ds_1h vs T20ds_Strv	47.525	35.559	59.491	2.84236e-06
		T5ds_Strv vs T20ds_1h	-12.035	-15.2731	-8.79687	1.55124e-08					T5ds_Strv vs T20ds_1h	-54.725	-60.6818	-48.7682	3.67484e-14			Fig S3A vs Fig S3B		T5ds_Strv vs T20ds_Strv	1.48333	-11.1299	14.0966	0.982027
		T20ds_Strv vs T20ds_AL	-5.8925	-9.39009	-2.39491	0.000590426					T20ds_Strv vs T20ds_AL	-58.05	-65.3456	-50.7544	3.21632e-13					T5ds_Strv vs T5ds_1h	-46.0417	-56.5947	-35.4887	1.28283e-06
		T5ds_1h vs T20ds_AL	18.1725	14.9344	21.4106	2.16953e-11					T5ds_1h vs T20ds_AL	1.525	-4.43183	7.48183	0.958455
Fig S3C vs Fig S3D		T5ds_AL vs T20ds_AL	24.8225	21.5844	28.0606	3.4861e-13					T5ds_AL vs T20ds_AL	4.325	-1.63183	10.2818	0.234908
		T5ds_Strv vs T20ds_AL	-4.4375	-7.67563	-1.19937	0.00456237					T5ds_Strv vs T20ds_AL	-53	-58.9568	-47.0432	5.20695e-14
		T5ds_1h vs T20ds_Strv	24.065	20.5674	27.5626	1.19149e-12					T5ds_1h vs T20ds_Strv	59.575	52.2794	66.8706	2.0417e-13
		T5ds_AL vs T20ds_Strv	30.715	27.2174	34.2126	1.75193e-13					T5ds_AL vs T20ds_Strv	62.375	55.0794	69.6706	9.33698e-14
Fig S3A vs Fig S3B		T5ds_Strv vs T20ds_Strv	1.455	-2.04259	4.95259	0.764851					T5ds_Strv vs T20ds_Strv	5.05	-2.24559	12.3456	0.277386
Fig S3C vs Fig S3E		T5ds_AL vs T5ds_1h	6.65	3.41187	9.88813	6.01579e-05					T5ds_AL vs T5ds_1h	2.8	-3.15683	8.75683	0.660577
		T5ds_Strv vs T5ds_1h	-22.61	-25.8481	-19.3719	9.90874e-13					T5ds_Strv vs T5ds_1h	-54.525	-60.4818	-48.5682	3.80806e-14
		T5ds_Strv vs T5ds_AL	-29.26	-32.4981	-26.0219	1.69198e-13					T5ds_Strv vs T5ds_AL	-57.325	-63.2818	-51.3682	2.75335e-14
