# Supplementary material for: Prolonged starvation deepens quiescence in Vasa2/Piwi1-expressing cells of a sea anemone
Source: PLoS Biol. 2025 Dec 8;23(12):e3003525. doi: 10.1371/journal.pbio.3003525 (PMC12704899; doi:10.1371/journal.pbio.3003525)
Supplement: S4 Table — S4A Table. Linear regression analysis of EdU+ cell accumulation. S4B Table. Growth model analysis of EdU+ cell accumulation. S4C Table. Gompertz growth model analysis of EdU+ cell accumulation: K and t50 (XLSX) [file pbio.3003525.s015.xlsx]

## Sheet: Hoja1
S4A Table	Linear regression analysis of EdU+ cell accumulation
Figure	Condition	Cell type	slope	slope 95% C.I. Lower	slope 95% C.I. Upper	R2
Fig 3J, 3K	T5ds_Starvation	mOr2-Piwi1 cells	3.16909	2.01042	4.32775	0.606398
Fig 3J, 3K	T20ds_Starvation	mOr2-Piwi1 cells	4.56205	3.4333	5.69079	0.854326
Fig S3G & Fig 3K	T5ds_Starvation	All cells	5.24065	4.49343	5.98787	0.914543
Fig S3G & Fig 3K	T20ds_Starvation	All cells	5.10705	4.10782	6.10628	0.903645
S4B Table	Growth model analysis of EdU+ cell accumulation
Figure	Condition	Cell type	Model	AICc	R2	Model	Pmax	K	t0	m
Fig S4A	T5ds_Ad libitum	mOr2-Piwi1 cells	Gompertz	35.0026	0.999234	Gompertz	95.9761	2.32805	0.855846
Fig S4B	T5ds_Ad libitum	mOr2-Piwi1 cells	Logistic	42.6548	0.997259	Logistic	94.9851	3.52777	1.01329
Fig S4C	T5ds_Ad libitum	mOr2-Piwi1 cells	Richards	65.0187	0.999232	Richards	95.9721	2.33528	-0.883205	0.0170863
Fig S4D	T20ds_Ad libitum	mOr2-Piwi1 cells	Gompertz	24.2592	0.999887	Gompertz	96.719	1.63713	1.27228
Fig S4E	T20ds_Ad libitum	mOr2-Piwi1 cells	Logistic	36.4767	0.999136	Logistic	95.5683	2.40426	1.55526
Fig S4F	T20ds_Ad libitum	mOr2-Piwi1 cells	Richards	53.3621	0.999903	Richards	96.5354	1.73035	0.208022	0.145199
Fig S4G	T5ds_1h fed	mOr2-Piwi1 cells	Gompertz	54.0035	0.929744	Gompertz	68.3542	1.85786	0.58603
Fig S4H	T5ds_1h fed	mOr2-Piwi1 cells	Logistic	56.3829	0.917887	Logistic	66.8814	4.23673	0.814686
Fig S4I	T5ds_1h fed	mOr2-Piwi1 cells	Richards	68.0069	0.968579	Richards	68.354	1.85801	-3.28643	0.000748616
Fig S4J	T20ds_1h fed	mOr2-Piwi1 cells	Gompertz	50.8805	0.979682	Gompertz	61.9871	1.40335	1.21664
Fig S4K	T20ds_1h fed	mOr2-Piwi1 cells	Logistic	52.8454	0.973097	Logistic	60.5462	2.28854	1.48253
Fig S4L	T20ds_1h fed	mOr2-Piwi1 cells	Richards	64.8891	0.979657	Richards	61.9763	1.40686	-2.73091	0.00386427
Fig S4M	T5ds_Ad libitum	All cells	Gompertz	39.1404	0.997778	Gompertz	81.1127	1.42642	0.925098
Fig S4N	T5ds_Ad libitum	All cells	Logistic	48.4579	0.9895	Logistic	79.9019	2.07649	1.22544
Fig S4O	T5ds_Ad libitum	All cells	Richards	69.1736	0.997765	Richards	81.1078	1.42797	-3.29135	0.00242115
Fig S4P	T20ds_Ad libitum	All cells	Gompertz	49.0374	0.989461	Gompertz	82.3196	1.10393	1.91605
Fig S4Q	T20ds_Ad libitum	All cells	Logistic	42.3855	0.996522	Logistic	78.8099	1.82061	2.25586
Fig S4R	T20ds_Ad libitum	All cells	Richards	70.7839	0.997337	Richards	77.9095	2.32954	2.64332	1.73426
Fig S4S	T5ds_1h fed	All cells	Gompertz	49.6947	0.987783	Gompertz	82.4823	0.791204	1.25832
Fig S4T	T5ds_1h fed	All cells	Logistic	55.4495	0.972202	Logistic	80.2195	1.17206	1.76307
Fig S4V	T5ds_1h fed	All cells	Richards	63.7131	0.98775	Richards	82.479	0.791686	-6.74457	0.00176494
Fig S4W	T20ds_1h fed	All cells	Gompertz	30.101	0.99932	Gompertz	76.8044	1.42302	1.28193
Fig S4X	T20ds_1h fed	All cells	Logistic	41.6072	0.996481	Logistic	75.7673	2.12755	1.5891
Fig S4Y	T20ds_1h fed	All cells	Richards	44.1697	0.999313	Richards	76.7983	1.426	-2.39951	0.00522705
			Model	Sum AICc
			Gompertz	332.119
			Logistic	376.26
			Richards	499.117
S4C Table	Gompertz growth model analysis of EdU+ cell accumulation: K and t50
Figure	Condition	Cell type	K	K 95% C.I. Lower	K 95% C.I. Upper	t50	t50 95% C.I. Lower	t50 95% C.I. Lower
Fig 3J, 3L	T5ds_Ad libitum	mOr2-Piwi1 cells	2.32805	1.80302	2.85308
Fig 3J, 3L	T20ds_Ad libitum	mOr2-Piwi1 cells	1.63713	1.56852	1.70573
Fig 3J, 3L	T5ds_1h fed	mOr2-Piwi1 cells	1.85786	0.774088	2.94164
Fig 3J, 3L	T20ds_1h fed	mOr2-Piwi1 cells	1.40335	0.702837	2.10385
Fig S3G & Fig 3L	T5ds_Ad libitum	All cells	1.42642	1.13906	1.71378
Fig S3G & Fig 3L	T20ds_Ad libitum	All cells	1.10393	0.60191	1.60596
Fig S3G & Fig 3L	T5ds_1h fed	All cells	0.791204	0.541625	1.04078
Fig S3G & Fig 3L	T20ds_1h fed	All cells	1.42302	1.29772	1.54832
Fig 3J, 3M	T5ds_Ad libitum	mOr2-Piwi1 cells				1.01328	0.97821	1.05272
Fig 3J, 3M	T20ds_Ad libitum	mOr2-Piwi1 cells				1.49615	1.47301	1.52137
Fig 3J, 3M	T5ds_1h fed	mOr2-Piwi1 cells				0.783307	0.525633	1.08692
Fig 3J, 3M	T20ds_1h fed	mOr2-Piwi1 cells				1.47781	1.20457	1.82265
Fig S3G & Fig 3M	T5ds_Ad libitum	All cells				1.18204	1.08756	1.28245
Fig S3G & Fig 3M	T20ds_Ad libitum	All cells				2.24806	1.95742	2.66569
Fig S3G & Fig 3M	T5ds_1h fed	All cells				1.72156	1.42135	2.07498
Fig S3G & Fig 3M	T20ds_1h fed	All cells				1.53949	1.48842	1.59063
