# Supplementary material for: Prolonged starvation deepens quiescence in Vasa2/Piwi1-expressing cells of a sea anemone
Source: PLoS Biol. 2025 Dec 8;23(12):e3003525. doi: 10.1371/journal.pbio.3003525 (PMC12704899; doi:10.1371/journal.pbio.3003525)
Supplement: S5 Table — S5A Table. Flow cytometer analysis after 30 min of EdU pulse—cell cycle phases defined as per DNA content—pH3 index. S5B Table. T5ds/T20ds—ANOVA for the effect of starvation day on the fraction of S-phase cells, G2/M-phase cells EdU index and pH3 index and pairwise comparisons between T5ds and T5ds +9 h/T20ds and T20ds +9 h (Tukey’s HSD). S5C Table. T5ds—ANOVA for the effect of feeding and starvation day on the EdU index and pairwise comparisons between days (Tukey’s HSD). S5D Table. T5ds—ANOVA for the effect of feeding and starvation day on the fraction of S-phase cells and pairwise comparisons between days (Tukey’s HSD). S5E Table. T5ds—ANOVA for the effect of feeding and starvation day on the pH3 index and pairwise comparisons between days (Tukey’s HSD). S5F Table. T20ds—ANOVA for the effect of feeding and starvation day on the EdU index and pairwise comparisons between days (Tukey’s HSD). S5G Table. T20ds—ANOVA for the effect of feeding and starvation day on the fraction of S-phase cells and pairwise comparisons between days (Tukey’s HSD). S5H Table. T20ds—ANOVA for the effect of feeding and starvation day on the pH3 index and pairwise comparisons between days (Tukey’s HSD) (XLSX) [file pbio.3003525.s016.xlsx]

## Sheet: Hoja1
S5A Table	Flow cytometer analysis after 30min of EdU pulse - cell cycle phases defined as per DNA content - pH3 index
Figure	time point	mean EdU+	mean %PH3+	mean %G1/G0 phase	mean %S phase	mean %G2M phase	StDev EdU+	StDev %PH3+	StDev %G1	StDev %S	StDev %G2M
Fig 4B, D & Fig S5E	T5ds	3.025	0.13	88.35	3.9425	7.7075	1.05608	0.163707	2.11719	0.623593	1.56624
Fig 4B & Fig S5A-C, E	T5ds+9h	3.735	0.1875	92.1	2.22667	5.67333	1.38999	0.154657	1.09173	0.393764	1.33769
Fig 4B, D & Fig S5E	T5ds_3h	4.445	0.13	85.45	5.9	8.65	1.0099	0.152096	1.8554	0.997497	2.60048
Fig 4B, D & Fig S5E	T5ds_6h	7.88	0.23	85.55	5.725	8.725	1.68912	0.13687	1.58981	1.23761	1.86083
Fig 4B, D & Fig S5E	T5ds_9h	8.565	0.145	88.7	5.015	6.285	0.744468	0.0971253	1.50167	1.06406	1.14203
Fig 4B, D & Fig S5E	T5ds_12h	10.3775	0.2225	84.175	7.4975	8.3275	2.65104	0.284766	2.61283	0.836671	2.32342
Fig 4B, D & Fig S5E	T5ds_15h	12.2125	0.2625	83.875	7.5575	8.5675	3.43326	0.244728	2.24653	0.87745	1.59724
Fig 4B, D & Fig S5E	T5ds_18h	11.2825	0.6175	80.25	10.975	8.775	1.24816	0.209821	2.34574	1.34977	1.72536
Fig 4B, D & Fig S5E	T5ds_21h	17.975	0.0925	77.3	11.3	11.4	2.49316	0.112953	1.67183	0.616441	2.04083
Fig 4B, D & Fig S5E	T5ds_24h	13.4	0.1625	75.1	10.9	14	1.34412	0.135739	1.39104	0.806226	1.85607
Fig 4C, 4E & Fig S5F	T20ds	2.8125	0	95.8075	1.455	2.7375	0.483807	0	1.82487	0.72092	1.22716
Fig 4C & Fig S5A-C, F	T20ds+9h	2.82333	0	96.5	0.99	2.51	0.71257	0	0.374166	0.0535413	0.401082
Fig 4C, 4E & Fig S5F	T20ds_3h	2.10333	0.06	96.1333	0.776667	3.09	0.698586	0.0848528	0.865384	0.420661	0.680735
Fig 4C, 4E & Fig S5F	T20ds_6h	2.725	0.1375	95.275	2.1425	2.5825	1.03775	0.141134	1.4906	0.991801	0.809425
Fig 4C, 4E & Fig S5F	T20ds_9h	3.68333	0.1	95.2067	1.80667	2.98667	0.901123	0.141421	0.987972	0.0169967	0.971677
Fig 4C, 4E & Fig S5F	T20ds_12h	3.56	0	93.8333	2.52	3.64667	0.993714	0	0.834	0.384014	0.738708
Fig 4C, 4E & Fig S5F	T20ds_15h	4.0325	0.5	92.05	3.1225	4.8275	1.15422	0.44	2.36273	1.06828	1.56156
Fig 4C, 4E & Fig S5F	T20ds_18h	8.765	0.51	92.2	3.52	4.28	2.92134	0.537494	2.25942	1.4496	0.869971
Fig 4C, 4E & Fig S5F	T20ds_21h	8.18	0.665	89.0875	4.6575	6.255	2.99159	0.663419	1.7601	1.29594	1.0089
Fig 4C, 4E & Fig S5F	T20ds_24h	9.9525	0.35	83.825	8.1	8.075	1.95182	0.229238	0.791754	0.678233	0.43229
S5B Table	T5ds / T20ds - ANOVA for the effect of starvation day on the fraction of S-phase cells, EdU index and pH3 index and pairwise comparisons between T5ds and T5ds+9h / T20ds and T20ds+9h (Tukey's HSD)
Figure	%S-phase cells ~ as.factor(time)	Df	SumSq	MeanSq	F statistic	pValue		Figure	%G2/M-phase cells ~ as.factor(time)	Df	SumSq	MeanSq	F statistic	pValue		Figure	%EdU index ~ as.factor(time)	Df	SumSq	MeanSq	F statistic	pValue		Figure	%pH3 index ~ as.factor(time)	Df	SumSq	MeanSq	F statistic	pValue
Fig 4D, E & Fig S5A	as.factor(time)	3	18.774	6.258	16.15	0.000242		Fig 4D, E & Fig S5A	as.factor(time)	3	66.08	22.027	10.21	0.00158		Fig 4B, C & Fig S5B	as.factor(time)	3	2.191	0.7304	0.594	0.632		Fig S5C, S5E, F	as.factor(time)	3	0.1007	0.03357	2.097	0.159
	Residuals	11	4.263	0.388					Residuals	11	23.48	2.134					Residuals	11	13.534	1.2303					Residuals	11	0.1761	0.01601
		Tukey's HSD	diff	lwr	upr	p.adj				Tukey's HSD	diff	lwr	upr	p.adj				Tukey's HSD	diff	lwr	upr	p.adj				Tukey's HSD	diff	lwr	upr	p.adj
Fig S5A		T20ds+9h vs T20ds	-0.465	-1.89597	0.965968	0.764497		Fig S5A		T20ds+9h vs T20ds	-0.2275	-3.58549	3.13049	0.996817		Fig S5B		T20ds+9h vs T20ds	0.0108333	-2.53877	2.56043	0.999999		Fig S5C		T20ds+9h vs T20ds	8.32667e-17	-0.290812	0.290812	1
Fig 4D vs Fig 4E		T5ds vs T20ds	2.4875	1.16268	3.81232	0.000728322		Fig 4D vs Fig 4E		T5ds vs T20ds	4.97	1.8611	8.0789	0.00259724		Fig 4B vs Fig 4C		T5ds vs T20ds	0.2125	-2.14797	2.57297	0.992643		Fig S5E vs Fig SEF		T5ds vs T20ds	0.13	-0.139239	0.399239	0.495051
		T5ds+9h vs T20ds	0.875	-0.449819	2.19982	0.249817				T5ds+9h vs T20ds	2.2075	-0.901395	5.3164	0.201073				T5ds+9h vs T20ds	0.9225	-1.43797	3.28297	0.653109				T5ds+9h vs T20ds	0.1875	-0.0817395	0.456739	0.213646
		T5ds vs T20ds+9h	2.9525	1.52153	4.38347	0.000328446				T5ds vs T20ds+9h	5.1975	1.83951	8.55549	0.00330508				T5ds vs T20ds+9h	0.201667	-2.34793	2.75127	0.99497				T5ds vs T20ds+9h	0.13	-0.160812	0.420812	0.555491
		T5ds+9h vs T20ds+9h	1.34	-0.0909679	2.77097	0.0686136				T5ds+9h vs T20ds+9h	2.435	-0.922991	5.79299	0.187911				T5ds+9h vs T20ds+9h	0.911667	-1.63793	3.46127	0.71035				T5ds+9h vs T20ds+9h	0.1875	-0.103312	0.478312	0.267081
Fig S5A		T5ds+9h vs T5ds	-1.6125	-2.93732	-0.287681	0.01677		Fig S5A		T5ds+9h vs T5ds	-2.7625	-5.8714	0.346395	0.0868229		Fig S5B		T5ds+9h vs T5ds	0.71	-1.65047	3.07047	0.802493		Fig S5C		T5ds+9h vs T5ds	0.0575	-0.211739	0.326739	0.91589
ANOVA for the effect of feeding and starvation day on the EdU index and pairwise comparisons between days (Tukey's HSD)
S5C Table	T5ds								S5F Table	T20ds
Figure	%EdU+ cells ~ as.factor(time)	Df	SumSq	MeanSq	F statistic	pValue			Figure	%EdU+ cells ~ as.factor(time)	Df	SumSq	MeanSq	F statistic	pValue
Fig 4B	as.factor(time)	9	808.4	89.83	24.6	1.71e-11			Fig 4C	as.factor(time)	9	289.5	32.17	8.031	1.37e-05
	Residuals	30	109.5	3.65						Residuals	26	104.1	4.01
		Tukey's HSD	diff	lwr	upr	p.adj					Tukey's HSD	diff	lwr	upr	p.adj
		T0+9h vs T0	0.71	-3.89916	5.31916	0.999934					T0 vs 9h vs T0	0.0108333	-5.26356	5.28522	1
		3h vs T0	1.42	-3.18916	6.02916	0.985956					3h vs T0	-0.709167	-5.98356	4.56522	0.999975
		6h vs T0	4.855	0.245838	9.46416	0.0326419					6h vs T0	-0.0875	-4.97064	4.79564	1
		9h vs T0	5.54	0.930838	10.1492	0.00926453					9h vs T0	0.870833	-4.40356	6.14522	0.999863
		12h vs T0	7.3525	2.74334	11.9617	0.000252646					12h vs T0	0.7475	-4.52689	6.02189	0.999962
		15h vs T0	9.1875	4.57834	13.7967	6.17834e-06					15 vs T0	1.22	-3.66314	6.10314	0.996426
		18h vs T0	8.2575	3.64834	12.8667	4.01539e-05					18 vs T0	5.9525	1.06936	10.8356	0.00851789
		21h vs T0	14.95	10.3408	19.5592	1.76971e-10					21 vs T0	5.3675	0.484364	10.2506	0.0229273
		24h vs T0	10.375	5.76584	14.9842	5.99652e-07					24 vs T0	7.14	2.25686	12.0231	0.0010444
		3h vs T0+9h	0.71	-3.89916	5.31916	0.999934					3h vs T0 vs 9hhpf	-0.72	-6.35856	4.91856	0.999984
		6h vs T0+9h	4.145	-0.464162	8.75416	0.106491					6h vs T0 vs 9hhpf	-0.0983333	-5.37272	5.17606	1
		9h vs T0+9h	4.83	0.220838	9.43916	0.0341129					9h vs T0 vs 9hhpf	0.86	-4.77856	6.49856	0.999929
		12h vs T0+9h	6.6425	2.03334	11.2517	0.00106276					12h vs T0 vs 9hhpf	0.736667	-4.90189	6.37523	0.999981
		15h vs T0+9h	8.4775	3.86834	13.0867	2.57231e-05					15h vs T0 vs 9hhpf	1.20917	-4.06522	6.48356	0.998126
		18h vs T0+9h	7.5475	2.93834	12.1567	0.000169945					18h vs T0 vs 9hhpf	5.94167	0.667277	11.2161	0.0183657
		21h vs T0+9h	14.24	9.63084	18.8492	5.68714e-10					21h vs T0 vs 9hhpf	5.35667	0.082277	10.6311	0.044364
		24h vs T0+9h	9.665	5.05584	14.2742	2.3966e-06					24h vs T0 vs 9hhpf	7.12917	1.85478	12.4036	0.00273604
		6h vs 3h	3.435	-1.17416	8.04416	0.287614					6h vs 3h	0.621667	-4.65272	5.89606	0.999992
		9h vs 3h	4.12	-0.489162	8.72916	0.110685					9h vs 3h	1.58	-4.05856	7.21856	0.991819
		12h vs 3h	5.9325	1.32334	10.5417	0.00434762					12h vs 3h	1.45667	-4.18189	7.09523	0.995431
		15h vs 3h	7.7675	3.15834	12.3767	0.000108632					15h vs 3h	1.92917	-3.34522	7.20356	0.953583
		18h vs 3h	6.8375	2.22834	11.4467	0.000717531					18h vs 3h	6.66167	1.38728	11.9361	0.00586361
		21h vs 3h	13.53	8.92084	18.1392	1.89092e-09					21h vs 3h	6.07667	0.802277	11.3511	0.0148849
		24h vs 3h	8.955	4.34584	13.5642	9.8354e-06					24h vs 3h	7.84917	2.57478	13.1236	0.000831793
		9h vs 6h	0.685	-3.92416	5.29416	0.999951					9h vs 6h	0.958333	-4.31606	6.23272	0.9997
		12h vs 6h	2.4975	-2.11166	7.10666	0.700983					12h vs 6h	0.835	-4.43939	6.10939	0.999903
		15h vs 6h	4.3325	-0.276662	8.94166	0.0791386					15h vs 6h	1.3075	-3.57564	6.19064	0.994079
		18h vs 6h	3.4025	-1.20666	8.01166	0.299263					18h vs 6h	6.04	1.15686	10.9231	0.00732072
		21h vs 6h	10.095	5.48584	14.7042	1.03201e-06					21h vs 6h	5.455	0.571864	10.3381	0.0198288
		24h vs 6h	5.52	0.910838	10.1292	0.00962315					24h vs 6h	7.2275	2.34436	12.1106	0.000892746
		12h vs 9h	1.8125	-2.79666	6.42166	0.935232					12h vs 9h	-0.123333	-5.76189	5.51523	1
		15h vs 9h	3.6475	-0.961662	8.25666	0.218889					15h vs 9h	0.349167	-4.92522	5.62356	1
		18h vs 9h	2.7175	-1.89166	7.32666	0.598301					18h vs 9h	5.08167	-0.192723	10.3561	0.0658284
		21h vs 9h	9.41	4.80084	14.0192	3.96849e-06					21h vs 9h	4.49667	-0.777723	9.77106	0.144028
		24h vs 9h	4.835	0.225838	9.44416	0.0338139					24h vs 9h	6.26917	0.994777	11.5436	0.0109929
		15h vs 12h	1.835	-2.77416	6.44416	0.93055					15h vs 12h	0.4725	-4.80189	5.74689	0.999999
		18h vs 12h	0.905	-3.70416	5.51416	0.999515					18h vs 12h	5.205	-0.0693897	10.4794	0.0552515
		21h vs 12h	7.5975	2.98834	12.2067	0.000153511					21h vs 12h	4.62	-0.65439	9.89439	0.123008
		24h vs 12h	3.0225	-1.58666	7.63166	0.455449					24h vs 12h	6.3925	1.11811	11.6669	0.00903547
		18h vs 15h	-0.93	-5.53916	3.67916	0.999397					18h vs 15h	4.7325	-0.150636	9.61564	0.0630992
		21h vs 15h	5.7625	1.15334	10.3717	0.00604829					21h vs 15h	4.1475	-0.735636	9.03064	0.147118
		24h vs 15h	1.1875	-3.42166	5.79666	0.99605					24h vs 15h	5.92	1.03686	10.8031	0.00900911
		21h vs 18h	6.6925	2.08334	11.3017	0.000961101					21h vs 18h	-0.585	-5.46814	4.29814	0.999991
		24h vs 18h	2.1175	-2.49166	6.72666	0.853109					24h vs 18h	1.1875	-3.69564	6.07064	0.997076
		24h vs 21h	-4.575	9.18416	0.0341619	0.0529832					24h vs 21h	1.7725	-3.11064	6.65564	0.955642
ANOVA for the effect of feeding and starvation day on the fraction of S-phase cells and pairwise comparisons between days (Tukey's HSD)
S5D Table	T5ds								S5G Table	T20ds
Figure	%S-phase cells ~ as.factor(time)	Df	SumSq	MeanSq	F statistic	pValue			Figure	%S-phase cells ~ as.factor(time)	Df	SumSq	MeanSq	F statistic	pValue
Fig 4D vs Fig 4E	as.factor(time)	9	346.8	38.53	29.85	1.38e-12			Fig 4E	as.factor(time)	9	160.43	17.826	16.25	1.47e-08
	Residuals	30	38.7	1.29						Residuals	26	28.52	1.097
		Tukey's HSD	diff	lwr	upr	p.adj					Tukey's HSD	diff	lwr	upr	p.adj
		T0+9h vs T0	0.5325	-2.20821	3.27321	0.999554					T0+9hhpf vs T0	-0.465	-3.2255	2.2955	0.999838
		3h vs T0	3.03	0.289292	5.77071	0.0211957					12h vs T0	1.065	-1.6955	3.8255	0.936745
		6h vs T0	2.855	0.114292	5.59571	0.0358722					15h vs T0	1.6675	-0.888227	4.22323	0.449967
		9h vs T0	2.145	-0.595708	4.88571	0.230883					18h vs T0	2.065	-0.490727	4.62073	0.192129
		12h vs T0	4.6275	1.88679	7.36821	0.00010542					21h vs T0	3.2025	0.646773	5.75823	0.00638233
		15h vs T0	4.6875	1.94679	7.42821	8.58641e-05					24h vs T0	6.645	4.08927	9.20073	7.91498e-08
		18h vs T0	8.105	5.36429	10.8457	1.59184e-09					3h vs T0	-0.678333	-3.43883	2.08217	0.99684
		21h vs T0	8.43	5.68929	11.1707	6.31736e-10					6h vs T0	0.6875	-1.86823	3.24323	0.993878
		24h vs T0	8.03	5.28929	10.7707	1.97597e-09					9h vs T0	0.351667	-2.40883	3.11217	0.999985
		3h vs T0+9h	2.4975	-0.243208	5.23821	0.0977141					12h vs T0+9hhpf	1.53	-1.4211	4.4811	0.735867
		6h vs T0+9h	2.3225	-0.418208	5.06321	0.152557					15h vs T0+9hhpf	2.1325	-0.628001	4.893	0.238615
		9h vs T0+9h	1.6125	-1.12821	4.35321	0.601006					18h vs T0+9hhpf	2.53	-0.230501	5.2905	0.092654
		12h vs T0+9h	4.095	1.35429	6.83571	0.000649616					21h vs T0+9hhpf	3.6675	0.906999	6.428	0.0033409
		15h vs T0+9h	4.155	1.41429	6.89571	0.000529691					24h vs T0+9hhpf	7.11	4.3495	9.8705	9.53285e-08
		18h vs T0+9h	7.5725	4.83179	10.3132	7.56552e-09					3h vs T0+9hhpf	-0.213333	-3.16443	2.73777	1
		21h vs T0+9h	7.8975	5.15679	10.6382	2.90272e-09					6h vs T0+9hhpf	1.1525	-1.608	3.913	0.902651
		24h vs T0+9h	7.4975	4.75679	10.2382	9.46528e-09					9h vs T0+9hhpf	0.816667	-2.13443	3.76777	0.99251
		6h vs 3h	-0.175	-2.91571	2.56571	1					15h vs 12h	0.6025	-2.158	3.363	0.998716
		9h vs 3h	-0.885	-3.62571	1.85571	0.980766					18h vs 12h	1	-1.7605	3.7605	0.956174
		12h vs 3h	1.5975	-1.14321	4.33821	0.612981					21h vs 12h	2.1375	-0.623001	4.898	0.236059
		15h vs 3h	1.6575	-1.08321	4.39821	0.565022					24h vs 12h	5.58	2.8195	8.3405	8.21528e-06
		18h vs 3h	5.075	2.33429	7.81571	2.29094e-05					3h vs 12h	-1.74333	-4.69443	1.20777	0.582051
		21h vs 3h	5.4	2.65929	8.14071	7.63643e-06					6h vs 12h	-0.3775	-3.138	2.383	0.999972
		24h vs 3h	5	2.25929	7.74071	2.95626e-05					9h vs 12h	-0.713333	-3.66443	2.23777	0.997205
		9h vs 6h	-0.71	-3.45071	2.03071	0.995887					18h vs 15h	0.3975	-2.15823	2.95323	0.999916
		12h vs 6h	1.7725	-0.968208	4.51321	0.474388					21h vs 15h	1.535	-1.02073	4.09073	0.560501
		15h vs 6h	1.8325	-0.908208	4.57321	0.428966					24h vs 15h	4.9775	2.42177	7.53323	1.53453e-05
		18h vs 6h	5.25	2.50929	7.99071	1.26619e-05					3h vs 15h	-2.34583	-5.10633	0.414668	0.146695
		21h vs 6h	5.575	2.83429	8.31571	4.24804e-06					6h vs 15h	-0.98	-3.53573	1.57573	0.938901
		24h vs 6h	5.175	2.43429	7.91571	1.63194e-05					9h vs 15h	-1.31583	-4.07633	1.44467	0.814511
		12h vs 9h	2.4825	-0.258208	5.22321	0.101649					21h vs 18h	1.1375	-1.41823	3.69323	0.865393
		15h vs 9h	2.5425	-0.198208	5.28321	0.0866806					24h vs 18h	4.58	2.02427	7.13573	5.83854e-05
		18h vs 9h	5.96	3.21929	8.70071	1.1871e-06					3h vs 18h	-2.74333	-5.50383	0.0171678	0.0524233
		21h vs 9h	6.285	3.54429	9.02571	4.1222e-07					6h vs 18h	-1.3775	-3.93323	1.17823	0.69368
		24h vs 9h	5.885	3.14429	8.62571	1.51907e-06					9h vs 18h	-1.71333	-4.47383	1.04717	0.517039
		15h vs 12h	0.06	-2.68071	2.80071	1					24h vs 21h	3.4425	0.886773	5.99823	0.00284927
		18h vs 12h	3.4775	0.736792	6.21821	0.00512264					3h vs 21h	-3.88083	-6.64133	-1.12033	0.0017084
		21h vs 12h	3.8025	1.06179	6.54321	0.00174501					6h vs 21h	-2.515	-5.07073	0.0407274	0.0564231
		24h vs 12h	3.4025	0.661792	6.14321	0.0065382					9h vs 21h	-2.85083	-5.61133	-0.0903322	0.0388517
		18h vs 15h	3.4175	0.676792	6.15821	0.00622781					3h vs 24h	-7.32333	-10.0838	-4.56283	5.30848e-08
		21h vs 15h	3.7425	1.00179	6.48321	0.00213313					6h vs 24h	-5.9575	-8.51323	-3.40177	6.44948e-07
		24h vs 15h	3.3425	0.601792	6.08321	0.00793551					9h vs 24h	-6.29333	9.05383	-3.53283	9.73696e-07
		21h vs 18h	0.325	-2.41571	3.06571	0.999993					6h vs 3h	1.36583	-1.39467	4.12633	0.781814
		24h vs 18h	-0.075	-2.81571	2.66571	1					9h vs 3h	1.03	-1.9211	3.9811	0.965032
		24h vs 21h	-0.4	-3.14071	2.34071	0.999958					9h vs 6h	-0.335833	-3.09633	2.42467	0.99999
ANOVA for the effect of feeding and starvation day on the PH3 index and pairwise comparisons between days (Tukey's HSD)
S5E Table	T5ds								S5H Table	T20ds
Figure	%pH3+ cells ~ as.factor(time)	Df	SumSq	MeanSq	F statistic	pValue			Figure	%pH3+ cells ~ as.factor(time)	Df	SumSq	MeanSq	F statistic	pValue
Fig S5E	as.factor(time)	9	0.8093	0.08992	2.757	0.0177			Fig S5F	as.factor(time)	9	2.1	0.2334	1.495	0.202
	Residuals	30	0.9785	0.03262						Residuals	26	4.058	0.1561
		Tukey's HSD	diff	lwr	upr	p.adj					Tukey's HSD	diff	lwr	upr	p.adj
		T0+9h vs T0	0.0575	-0.378133	0.493133	0.999982					T0+9h vs T0	-2.77556e-17	-1.04123	1.04123	1
		3h vs T0	2.498e-16	-0.435633	0.435633	1					3h vs T0	0.06	-0.981225	1.10123	1
		6h vs T0	0.1	-0.335633	0.535633	0.998345					6h vs T0	0.1375	-0.826487	1.10149	0.99996
		9h vs T0	0.015	-0.420633	0.450633	1					9h vs T0	0.1	-0.941225	1.14123	0.999999
		12h vs T0	0.0925	-0.343133	0.528133	0.999097					12h vs T0	-3.05311e-16	-1.04123	1.04123	1
		15h vs T0	0.1325	-0.303133	0.568133	0.987131					15h vs T0	0.5	-0.463987	1.46399	0.735408
		18h vs T0	0.4875	0.0518669	0.923133	0.0189168					18h vs T0	0.51	-0.453987	1.47399	0.714314
		21h vs T0	-0.0375	-0.473133	0.398133	1					21h vs T0	0.665	-0.298987	1.62899	0.375935
		24h vs T0	0.0325	-0.403133	0.468133	1					24h vs T0	0.35	-0.613987	1.31399	0.955576
		3h vs T0+9h	-0.0575	-0.493133	0.378133	0.999982					3h vs T0+9h	0.06	-1.05312	1.17312	1
		6h vs T0+9h	0.0425	-0.393133	0.478133	0.999999					6h vs T0+9h	0.1375	-0.903725	1.17873	0.999979
		9h vs T0+9h	-0.0425	-0.478133	0.393133	0.999999					9h vs T0+9h	0.1	-1.01312	1.21312	0.999999
		12h vs T0+9h	0.035	-0.400633	0.470633	1					12h vs T0+9h	-2.77556e-16	-1.11312	1.11312	1
		15h vs T0+9h	0.075	-0.360633	0.510633	0.999833					15h vs T0+9h	0.5	-0.541225	1.54123	0.80831
		18h vs T0+9h	0.43	-0.00563314	0.865633	0.0553076					18h vs T0+9h	0.51	-0.531225	1.55123	0.791016
		21h vs T0+9h	-0.095	-0.530633	0.340633	0.998888					21h vs T0+9h	0.665	-0.376225	1.70623	0.47868
		24h vs T0+9h	-0.025	-0.460633	0.410633	1					24h vs T0+9h	0.35	-0.691225	1.39123	0.972346
		6h vs 3h	0.1	-0.335633	0.535633	0.998345					6h vs 3h	0.0775	-0.963725	1.11873	1
		9h vs 3h	0.015	-0.420633	0.450633	1					9h vs 3h	0.04	-1.07312	1.15312	1
		12h vs 3h	0.0925	-0.343133	0.528133	0.999097					12h vs 3h	-0.06	-1.17312	1.05312	1
		15h vs 3h	0.1325	-0.303133	0.568133	0.987131					15h vs 3h	0.44	-0.601225	1.48123	0.896313
		18h vs 3h	0.4875	0.0518669	0.923133	0.0189168					18h vs 3h	0.45	-0.591225	1.49123	0.883681
		21h vs 3h	-0.0375	-0.473133	0.398133	1					21h vs 3h	0.605	-0.436225	1.64623	0.603227
		24h vs 3h	0.0325	-0.403133	0.468133	1					24h vs 3h	0.29	-0.751225	1.33123	0.992162
		9h vs 6h	-0.085	-0.520633	0.350633	0.999539					9h vs 6h	-0.0375	-1.07873	1.00373	1
		12h vs 6h	-0.0075	-0.443133	0.428133	1					12h vs 6h	-0.1375	-1.17873	0.903725	0.999979
		15h vs 6h	0.0325	-0.403133	0.468133	1					15h vs 6h	0.3625	-0.601487	1.32649	0.945385
		18h vs 6h	0.3875	-0.0481331	0.823133	0.114157					18h vs 6h	0.3725	-0.591487	1.33649	0.93617
		21h vs 6h	-0.1375	-0.573133	0.298133	0.983469					21h vs 6h	0.5275	-0.436487	1.49149	0.67633
		24h vs 6h	-0.0675	-0.503133	0.368133	0.999931					24h vs 6h	0.2125	-0.751487	1.17649	0.998613
		12h vs 9h	0.0775	-0.358133	0.513133	0.999782					12h vs 9h	-0.1	-1.21312	1.01312	0.999999
		15h vs 9h	0.1175	-0.318133	0.553133	0.994478					15h vs 9h	0.4	-0.641225	1.44123	0.938254
		18h vs 9h	0.4725	0.0368669	0.908133	0.0252393					18h vs 9h	0.41	-0.631225	1.45123	0.92905
		21h vs 9h	-0.0525	-0.488133	0.383133	0.999992					21h vs 9h	0.565	-0.476225	1.60623	0.686016
		24h vs 9h	0.0175	-0.418133	0.453133	1					24h vs 9h	0.25	-0.791225	1.29123	0.997342
		15h vs 12h	0.04	-0.395633	0.475633	0.999999					15h vs 12h	0.5	-0.541225	1.54123	0.80831
		18h vs 12h	0.395	-0.0406331	0.830633	0.100965					18h vs 12h	0.51	-0.531225	1.55123	0.791016
		21h vs 12h	-0.13	-0.565633	0.305633	0.988708					21h vs 12h	0.665	-0.376225	1.70623	0.47868
		24h vs 12h	-0.06	-0.495633	0.375633	0.999974					24h vs 12h	0.35	-0.691225	1.39123	0.972346
		18h vs 15h	0.355	-0.0806331	0.790633	0.188779					18h vs 15h	0.01	-0.953987	0.973987	1
		21h vs 15h	-0.17	-0.605633	0.265633	0.938004					21h vs 15h	0.165	-0.798987	1.12899	0.999816
		24h vs 15h	-0.1	-0.535633	0.335633	0.998345					24h vs 15h	-0.15	-1.11399	0.813987	0.999916
		21h vs 18h	-0.525	-0.960633	-0.0893669	0.0090092					21h vs 18h	0.155	-0.808987	1.11899	0.99989
		24h vs 18h	-0.455	-0.890633	-0.0193669	0.0350817					24h vs 18h	-0.16	-1.12399	0.803987	0.999857
		24h vs 21h	0.07	-0.365633	0.505633	0.999906					24h vs 21h	-0.315	-1.27899	0.648987	0.976916
