# Supplementary material for: Prolonged starvation deepens quiescence in Vasa2/Piwi1-expressing cells of a sea anemone
Source: PLoS Biol. 2025 Dec 8;23(12):e3003525. doi: 10.1371/journal.pbio.3003525 (PMC12704899; doi:10.1371/journal.pbio.3003525)
Supplement: S6 Table — S6A Table. Flow cytometer analysis—median fluorescent intensity H3K27ac in mOr2-Piwi1 cells. S6B Table. ANOVA for the effect of feeding scenario on the MFI H3K27ac—mOr2-Piwi1 cells. S6C Table. Flow cytometer analysis—median fluorescent intensity H3K27me3 in mOr2-Piwi1 cells. S6D Table. ANOVA for the effect of feeding scenario on the MFI H3K27me3—mOr2-Piwi1 cells. S6E Table. Flow cytometer analysis—median fluorescent intensity H3K27ac in All cells. S6F Table. ANOVA for the effect of feeding scenario on the MFI H3K27ac—All cells. S6G Table. Flow cytometer analysis—median fluorescent intensity H3K27me3 in All cells. S6H Table. ANOVA for the effect of feeding scenario on the MFI H3K27me3—All cells. (XLSX) [file pbio.3003525.s017.xlsx]

## Sheet: Hoja1
S6A Table	Flow cytometer analysis - median fluorescent intensity H3K27ac in mOr2-Piwi1 cells
Figure	time point	median MFI H3K27ac	IQR MFI H3K27me3
Fig 4F	Fed +24h	16.3	0.63
Fig 4F	T5ds	8.65	1.8
Fig 4F	T20ds	6.29	0.95
Fig 4F	T5ds refed+24h	6.52	0.35
Fig 4F	T20ds refed+24h	6.77	2.69
S6B Table	ANOVA for the effect of feeding scenario on the MFI H3K27ac - mOr2-Piwi1 cells
Figure	MFI H3K27ac ~ as.factor(time)	Df	SumSq	MeanSq	F statistic	pValue
Fig 4F	as.factor(time)	4	306.85	76.71	37.91	1.12e-07
	Residuals	15	30.35	2.02
		Tukey's HSD	diff	lwr	upr	p.adj
Fig 4F		T5ds vs Fed+24h	-7.74675	-10.8528	-4.64075	1.18329e-05
Fig 4F		T20ds vs Fed+24h	-10.6598	-13.7658	-7.55375	2.04757e-07
		T5ds refed+24h vs Fed+24h	-9.80925	-12.9153	-6.70325	6.11111e-07
		T20ds refed+24h vs Fed+24h	-9.7655	-12.8715	-6.6595	6.47694e-07
Fig 4F		T20ds vs T5ds	-2.913	-6.019	0.193	0.0711928
Fig 4F		T5ds refed+24h vs T5ds	-2.0625	-5.1685	1.0435	0.29033
		T20ds refed+24h vs T5ds	-2.01875	-5.12475	1.08725	0.309076
Fig 4F		T5ds refed+24h vs T20ds	0.8505	-2.2555	3.9565	0.911952
		T20ds refed+24h vs T20ds	0.89425	-2.21175	4.00025	0.896565
		T20ds refed+24h vs T5ds refed+24h	0.04375	-3.06225	3.14975	0.999999
S6C Table	Flow cytometer analysis - median fluorescent intensity H3K27me3 in mOr2-Piwi1 cells
Figure	time point	median MFI H3K27me3	IQR MFI H3K27me3
Fig 4G	Fed +24h	9.73	2.17
Fig 4G	T5ds	8.34	1.65
Fig 4G	T20ds	11.7	1.71
Fig 4G	T5ds refed+24h	11.7	2.72
Fig 4G	T20ds refed+24h	16.9	3.89
S6D Table	ANOVA for the effect of feeding scenario on the MFI H3K27me3 - mOr2-Piwi1 cells
Figure	MFI H3K27me3 ~ as.factor(time)	Df	SumSq	MeanSq	F statistic	pValue
Fig 4G	as.factor(time)	4	145.2	36.3	4.55	0.0182
	Residuals	12	95.73	7.98
		Tukey's HSD	diff	lwr	upr	p.adj
Fig 4G		T5ds vs Fed+24h	-2.56867	-9.44457	4.30724	0.756522
Fig 4G		T20ds vs Fed+24h	1.23367	-6.11699	8.58432	0.9818
		T5ds refed+24h vs Fed+24h	-0.504667	-7.85532	6.84599	0.999412
		T20ds refed+24h vs Fed+24h	5.60233	-1.27357	12.4782	0.132844
		T20ds vs T5ds	3.80233	-3.07357	10.6782	0.435817
Fig 4G		T5ds refed+24h vs T5ds	2.064	-4.81191	8.93991	0.868975
		T20ds refed+24h vs T5ds	8.171	1.80515	14.5369	0.010626
Fig 4G		T5ds refed+24h vs T20ds	-1.73833	-9.08899	5.61232	0.939006
		T20ds refed+24h vs T20ds	4.36867	-2.50724	11.2446	0.311374
Fig 4G		T20ds refed+24h vs T5ds refed+24h	6.107	-0.768907	12.9829	0.0908866
S6E Table	Flow cytometer analysis - median fluorescent intensity H3K27ac in All cells
Figure	time point	median MFI H3K27ac	IQR MFI H3K27me3
Fig S6M	Fed +24h	15.7	0.664
Fig S6M	T5ds	10.3	1.63
Fig S6M	T20ds	6.29	0.594
Fig S6M	T5ds refed+24h	3.98	0.644
Fig S6M	T20ds refed+24h	8.12	1.03
S6F Table	ANOVA for the effect of feeding scenario on the MFI H3K27ac - All cells
Figure	MFI H3K27ac ~ as.factor(time)	Df	SumSq	MeanSq	F statistic	pValue
Fig S6M	as.factor(time)	4	293.95	73.49	39.88	7.98e-08
	Residuals	15	27.64	1.84
		Tukey's HSD	diff	lwr	upr	p.adj
Fig S6M		T5ds vs Fed+24h	-6.31975	-9.28374	-3.35576	7.34455e-05
Fig S6M		T20ds vs Fed+24h	-9.25275	-12.2167	-6.28876	7.10565e-07
		T5ds refed+24h vs Fed+24h	-11.2378	-14.2017	-8.27376	5.38642e-08
		T20ds refed+24h vs Fed+24h	-7.99925	-10.9632	-5.03526	4.51154e-06
Fig S6M		T20ds vs T5ds	-2.933	-5.89699	0.0309856	0.0530927
Fig S6M		T5ds refed+24h vs T5ds	-4.918	-7.88199	-1.95401	0.00100846
		T20ds refed+24h vs T5ds	-1.6795	-4.64349	1.28449	0.435572
Fig S6M		T5ds refed+24h vs T20ds	-1.985	-4.94899	0.978986	0.283014
		T20ds refed+24h vs T20ds	1.2535	-1.71049	4.21749	0.691836
		T20ds refed+24h vs T5ds refed+24h	3.2385	0.274514	6.20249	0.0291502
S6G Table	Flow cytometer analysis - median fluorescent intensity H3K27me3 in All cells
Figure	time point	median MFI H3K27me3	IQR MFI H3K27me3
Fig S6N	Fed +24h	9.98	0.834
Fig S6N	T5ds	7.96	1.49
Fig S6N	T20ds	9.47	1
Fig S6N	T5ds refed+24h	7.71	2.35
Fig S6N	T20ds refed+24h	12.2	2.84
S6H Table	ANOVA for the effect of feeding scenario on the MFI H3K27me3 - All cells
Figure	MFI H3K27me3 ~ as.factor(time)	Df	SumSq	MeanSq	F statistic	pValue
Fig S6N	as.factor(time)	4	90.1	22.524	4.957	0.0136
	Residuals	12	54.52	4.544
		Tukey's HSD	diff	lwr	upr	p.adj
Fig S6N		T5ds vs Fed+24h	-1.87008	-7.05922	3.31905	0.778679
Fig S6N		T20ds vs Fed+24h	-0.572667	-6.12008	4.97475	0.997101
		T5ds refed+24h vs Fed+24h	-2.81567	-8.36308	2.73175	0.514211
		T20ds refed+24h vs Fed+24h	3.60392	-1.58522	8.79305	0.238749
		T20ds vs T5ds	1.29742	-3.89172	6.48655	0.926587
Fig S6N		T5ds refed+24h vs T5ds	-0.945583	-6.13472	4.24355	0.975457
		T20ds refed+24h vs T5ds	5.474	0.669796	10.2782	0.023364
Fig S6N		T5ds refed+24h vs T20ds	-2.243	-7.79042	3.30442	0.702594
		T20ds refed+24h vs T20ds	4.17658	-1.01255	9.36572	0.139678
Fig S6N		T20ds refed+24h vs T5ds refed+24h	6.41958	1.23045	11.6087	0.013687
