# Supplementary material for: Prolonged starvation deepens quiescence in Vasa2/Piwi1-expressing cells of a sea anemone
Source: PLoS Biol. 2025 Dec 8;23(12):e3003525. doi: 10.1371/journal.pbio.3003525 (PMC12704899; doi:10.1371/journal.pbio.3003525)
Supplement: S7 Table — S7A Table. Flow cytometer analysis after 30 min of EdU pulse—cell cycle phases defined as per DNA content—pRPS6 index. S7B Table. T5ds/T20ds—ANOVA for the effect of starvation day on the fraction of S-phase cells, EdU index and pRPS6 index and pairwise comparisons between T5ds and T5ds +9 h/T20ds and T20ds +9 h (Tukey’s HSD). S7C Table. Flow cytometer analysis after 30 min of EdU pulse—pRPS6 index. S7D Table. T5ds—Pearson correlation between EdU+ and pRPS6+ cells. S7E Table. T20ds—Pearson correlation between EdU+ and pRPS6+ cells. S7F Table. T20ds to 30hpf—Pearson correlation between EdU+ and pRPS6+ cells. S7G Table. 33hpf to 72hpf—Pearson correlation between EdU+ and pRPS6+ cells. S7H Table. Flow cytometer analysis cell cycle phases defined as per DNA content, of pRPS6+ and pRPS6- cells. S7I Table. Log2FC pRPS6+/pRPS6− Cell cycle phases. (XLSX) [file pbio.3003525.s018.xlsx]

## Sheet: Hoja1
S7A Table	Flow cytometer analysis after 30min of EdU pulse - cell cycle phases defined as per DNA content - pRPS6 index
Figure	time point	mean EdU+	mean %pRPS6+	mean %G1/G0 phase	mean %S phase	mean %G2M phase	StDev EdU+	StDev %pRPS6+	StDev %G1	StDev %S	StDev %G2M
Fig S9A-S9C	T5ds	3.1025	14.15	85.43	3.635	10.935	1.74395	1.68597	3.50006	0.385389	3.47573
Fig S9A-S9C	T5ds+9h	4.63	13.95	84.65	4.76	10.59	0.28	1.35	1.85	0.46	2.31
Fig S9A-S9C	T20ds	3.3325	13.5625	92.1075	1.8	6.0925	1.15601	4.75912	2.29645	1.2524	1.36071
Fig S9A-S9C	T20ds+9h	3.34	15.3	93.62	2.885	3.495	1.21	1.7	0.01	0.755	0.765
S7B Table	T5ds / T20ds - ANOVA for the effect of starvation day on the fraction of S-phase cells, EdU index and pRPS6 index and pairwise comparisons between T0 and T0+9h (Tukey's HSD)
Figure	%pRPS6 index ~ as.factor(time)	Df	SumSq	MeanSq	F statistic	pValue		Figure	%EdU index ~ as.factor(time)	Df	SumSq	MeanSq	F statistic	pValue		Figure	%S-phase cells ~ as.factor(time)	Df	SumSq	MeanSq	F statistic	pValue
Fig 5B, 5D & Fig S9A	as.factor(time)	3	4.09	1.363	0.098	0.959		Fig 5C, 5E & Fig S9B	as.factor(time)	3	3.341	1.114	0.433	0.736		Fig S9C	as.factor(time)	3	13.506	4.502	4.272	0.0446
	Residuals	8	111.39	13.924					Residuals	8	20.596	2.575					Residuals	8	8.431	1.054
		Tukey's HSD	diff	lwr	upr	p.adj				Tukey's HSD	diff	lwr	upr	p.adj				Tukey's HSD	diff	lwr	upr	p.adj
Fig S9A		T20ds+9h vs T20ds	1.7375	-8.6111	12.0861	0.947308		Fig S9B		T20ds+9h vs T20ds	0.0075	-4.44235	4.45735	1				T20ds+9h vs T20ds	1.085	-1.7621	3.9321	0.632209
Fig 5B vs Fig 5D		T5ds vs T20ds	0.5875	-7.86209	9.03709	0.995785		Fig 5C vs Fig 5E		T5ds vs T20ds	-0.23	-3.86329	3.40329	0.996805				T5ds vs T20ds	1.835	-0.48965	4.15965	0.129305
		T5ds+9h vs T20ds	0.3875	9.9611	10.7361	0.99933				T5ds+9h vs T20ds	1.2975	-3.15235	5.74735	0.788399				T5ds+9h vs T20ds	2.96	0.112896	5.8071	0.0418358
		T5ds vs T20ds+9h	-1.15	-11.4986	9.1986	0.983449				T5ds vs T20ds+9h	-0.2375	-4.68735	4.21235	0.998074				T5ds vs T20ds+9h	0.75	-2.0971	3.5971	0.832665
		T5ds+9h vs T20ds+9h	-1.35	-13.2995	10.5995	0.982646				T5ds+9h vs T20ds+9h	1.29	-3.84825	6.42825	0.850862				T5ds+9h vs T20ds+9h	1.875	-1.41255	5.16255	0.328851
Fig S9A		T5ds+9h vs T5ds	-0.2	-10.5486	10.1486	0.999907		Fig S9B		T5ds+9h vs T5ds	1.5275	-2.92235	5.97735	0.69985				T5ds+9h vs T5ds	1.125	-1.7221	3.9721	0.607026
S7C Table	Flow cytometer analysis after 30min of EdU pulse - pRPS6 index
Figure	time point	mean EdU+	mean %pRPS6+	StDev EdU+	StDev %pRPS6+
Fig 5B, 5C	T5ds	3.1025	14.15	1.74395	1.68597
Fig 5B, 5C	T5ds_3h	2.1275	21.375	1.50963	6.84448
Fig 5B, 5C	T5ds_6h	2.68	11.75	1.67764	5.67645
Fig 5B, 5C	T5ds_9h	9.09	25.4333	5.83463	10.1851
Fig 5B, 5C	T5ds_12h	6.6675	23.875	2.22858	6.80345
Fig 5B, 5C	T5ds_15h	6.385	20.65	2.275	0.15
Fig 5B, 5C	T5ds_18h	7.455	18.975	3.06582	5.36254
Fig 5B, 5C	T5ds_21h	15.4	25.6	3.32966	2.55734
Fig 5B, 5C	T5ds_24h	14.9	28.275	2.86269	11.4445
Fig 5B, 5C	T5ds_27h	16.05	26.8	1.4151	11.4998
Fig 5B, 5C	T5ds_30h	13.3	20.425	2.32487	5.80361
Fig 5B, 5C	T5ds_33h	17.075	31.875	3.44556	9.21639
Fig 5B, 5C	T5ds_36h	5.73	12.29	0.2	3.01
Fig 5B, 5C	T5ds_39h	11.7767	22.2	3.12726	3.82187
Fig 5B, 5C	T5ds_42h	9.53	16.35	1.97	1.25
Fig 5B, 5C	T5ds_45h	10.85	22.8	0.35	0.4
Fig 5B, 5C	T5ds_48h	15.0667	26.1667	2.2291	10.443
Fig 5B, 5C	T5ds_60h	4.08	20.5	1.393	4.56125
Fig 5B, 5C	T5ds_72h	2.78	9.475	0.45	3.425
Fig 5D, 5E	T20ds	3.3325	13.5625	1.15601	4.75912
Fig 5D, 5E	T20ds_3h	2.1125	5.415	0.56024	1.66028
Fig 5D, 5E	T20ds_6h	0.963333	4.19667	0.1666	0.950134
Fig 5D, 5E	T20ds_9h	2.03	3.21	0.461375	1.32735
Fig 5D, 5E	T20ds_12h	2.5175	7.615	0.328205	1.06823
Fig 5D, 5E	T20ds_15h	8.71	8.66	2.36794	2.88711
Fig 5D, 5E	T20ds_18h	8.89	11.66	2.11094	6.00242
Fig 5D, 5E	T20ds_21h	14.2	7.225	1.6	0.825
Fig 5D, 5E	T20ds_24h	17.05	10.4925	2.32713	3.0866
Fig 5D, 5E	T20ds_27h	13.4733	13.5	2.65432	2.26274
Fig 5D, 5E	T20ds_30h	5.975	18.4	1.145	1.6
Fig 5D, 5E	T20ds_33h	5.435	18.5	0.903618	4.18748
Fig 5D, 5E	T20ds_36h	7.8075	22	2.4039	2.24388
Fig 5D, 5E	T20ds_39h	10.02	21.8	2.00087	11.2333
Fig 5D, 5E	T20ds_42h	12.785	14.0925	2.78652	5.18495
Fig 5D, 5E	T20ds_45h	10.4067	12.89	1.41	1.75
Fig 5D, 5E	T20ds_48h	5.65	22.0667	1.46385	0.873053
Fig 5D, 5E	T20ds_60h	10.6975	14.2725	1.9156	4.21073
Fig 5D, 5E	T20ds_72h	5.91	13.5	1.00352	2.1272
rPearson correlation between EdU+ and pRPS6+ cells
S7D Table	T5ds								S7E Table	T20ds
Kolmogorov-Smirnov Test for normal distributiuon									Kolmogorov-Smirnov Test for normal distributiuon
time	ks_edu	ks_ps6	correlation	p_value					time	ks_edu	ks_ps6	correlation	p_value
0	0.721215	0.809824	-0.766473	0.233527					0	0.838214	0.999998	0.944354	0.0556457
3	0.97198	0.941451	-0.00578872	0.994211					3	0.536712	0.928133	-0.740374	0.259626
6	0.995752	0.775616	0.886329	0.306494					6	0.964477	0.997663	0.600015	0.590323
9	0.735398	0.909055	0.989246	0.0934469					9	0.99995	0.98769	0.988122	0.098218
12	0.764045	0.803201	0.989326	0.0106738					12	0.652423	0.918753	-0.54945	0.45055
15	0.99916	0.99916	NA	NA					15	0.950154	0.99298	0.942279	0.0577207
18	0.868739	0.751899	0.845022	0.154978					18	0.999947	0.843278	0.7685	0.442007
21	0.696184	0.731018	0.529648	0.644648					21	0.99916	0.99916	NA	NA
24	0.960235	0.995788	-0.391993	0.608007					24	0.983236	0.930334	0.974009	0.0259909
27	0.976519	0.561662	0.769204	0.230796					27	0.651376	0.765998	0.486621	0.676459
30	0.881611	0.947061	-0.40726	0.59274					30	0.99916	0.99916	NA	NA
33	0.763051	0.8601	-0.604007	0.395993					33	0.986275	0.98943	-0.0629644	0.937036
36	0.99916	0.99916	NA	NA					36	0.971206	0.992228	0.531835	0.468165
39	0.983454	0.970951	0.759986	0.450411					39	0.999938	0.947226	0.978571	0.132029
42	0.99916	0.99916	NA	NA					42	0.985797	0.858613	0.827183	0.172817
45	0.99916	0.99916	NA	NA					45	0.99916	0.99916	NA	NA
48	0.984999	0.753167	0.850096	0.353088					48	0.650008	0.681783	0.998157	0.0386573
60	0.953028	0.807545	0.651891	0.348109					60	0.939623	0.702694	0.803855	0.196145
72	0.99916	0.99916	NA	NA					72	0.936359	0.946266	-0.285287	0.714713
Linear Regression									Linear Regression
Figure	pRPS6+ cells ~ as.factor(EdU+ cells)								Figure	pRPS6+ cells ~ as.factor(EdU+ cells)
Fig 5C, 5E	Coefficients	Estimated Std.	Error	t value	Pr(>t)				Fig 5B, 5D	Coefficients	Estimated Std.	Error	t value	pValue
	Intercept	13.81	1.876	7.361	6.61e-10					Intercept	9.3501	1.5471	6.043	9.4e-08
	EdU	0.8383	0.1707	4.911	7.54e-06					EdU	0.4558	0.1701	2.68	0.00941
	Residual Standard Error	Df	R2 adj.	F statistisc	pValue					Residual Standard Error	Df	R2 adj.	F statistisc	pValue
	7.655	59	0.2781	24.11	7.538e-06					6.631	62	0.08938	7.183	0.009314
Pearson Correlation									Pearson Correlation
Figure	Correlation Coefficient	Coefficient of Determination	t	df	pValue				Figure	Correlation Coefficient	Coefficient of Determination	t	df	pValue
Fig 5C, 5E	0.538633	0.290125	4.9105	59	7.538e-06				Fig 5B, 5D	0.322228	0.103831	2.6802	62	0.009413
									S7F Table	T20ds to 30hpf
									Linear Regression
									Figure	pRPS6+ cells ~ as.factor(EdU+ cells)
									Fig 5B, 5D	Coefficients	Estimated Std.	Error	t value	pValue
										Intercept	6.6503	1.2394	5.366	5.75e-06
										EdU	0.3681	0.1474	2.679	0.0113
										Residual Standard Error	Df	R2 adj.	F statistisc	pValue
										4.709	34	0.15	7.179	0.0113
									Pearson Correlation
									Figure	Correlation Coefficient	Coefficient of Determination	t	df	pValue
									Fig 5B, 5D	0.417524	0.174327	2.6793	34	0.01129
									S7G Table	33hpf to 72hpf
									Linear Regression
									Figure	pRPS6+ cells ~ as.factor(EdU+ cells)
									Fig 5B, 5D	Coefficients	Estimated Std.	Error	t value	pValue
										Intercept	16.0832	3.3209	4.843	5.08e-05
										EdU	0.1674	0.3611	0.464	0.647
										Residual Standard Error	Df	R2 adj.	F statistisc	pValue
										6.311	26	-0.02995	0.2149	0.6468
									Pearson Correlation
									Figure	Correlation Coefficient	Coefficient of Determination	t	df	pValue
									Fig 5B, 5D	0.0905466	0.00819869	0.4636	26	0.6468
S7H Table	Flow cytometer analysis cell cycle phases defined as per DNA content, of pRPS6+ and pRPS6- cells
Figure	time point	mean pRPS6+ %G1/G0 phase	mean pRPS6+ %S phase	mean pRPS6+ %G2M phase	mean pRPS6- %G1/G0 phase	mean pRPS6- %S phase	mean pRPS6- %G2M	StDev pRPS6+ %G1	StDev pRPS6+ %S	StDev pRPS6+ %G2M	StDev pRPS6- %G1	StDev pRPS6- %S	StDev pRPS6- %G2M
Fig S10A	T5ds	85.075	3.625	11.3	85.35	3.925	10.725	4.39168	1.46009	3.79012	3.1957	0.708431	3.55484
Fig S10A	T5ds_3h	59.825	19.25	20.925	86.2	3.9375	9.8625	18.5857	5.55945	14.2778	2.37802	2.2168	1.97654
Fig S10A	T5ds_6h	62.3667	12.8667	24.7667	84.9667	4.67667	10.3567	5.91063	7.46562	10.1687	2.73537	0.863571	1.98488
Fig S10A	T5ds_9h	67.6333	13.7667	18.6	80.4333	4.7	14.8667	8.96003	7.67955	1.39284	0.492161	0.748331	1.10855
Fig S10A	T5ds_12h	56.525	17.35	26.125	78.9	5.35	15.75	7.21816	4.62898	5.91243	4.40965	0.942072	4.02399
Fig S10A	T5ds_15h	65.2	16.05	18.75	82	6.15	11.85	4.8	2.75	2.05	4.3	0.95	3.35
Fig S10A	T5ds_18h	65.625	16.075	18.3	77.675	7.6	14.725	1.19661	2.27198	3.24114	8.73481	2.88877	6.52739
Fig S10A	T5ds_21h	55.9667	22.5333	21.5	82.2667	7.94667	9.78667	2.43903	1.75182	3.91918	1.72498	1.38817	1.62163
Fig S10A	T5ds_24h	67.925	15.55	16.525	78.425	10.7	10.875	10.9239	5.88324	5.56389	4.20677	2.8098	1.7541
Fig S10A	T5ds_27h	58.55	17.875	23.575	82.525	4.5775	12.8975	8.52306	5.07266	3.57657	3.59401	0.366086	3.43606
Fig S10A	T5ds_30h	63.775	14.425	21.8	80.475	7.8475	11.6775	2.20156	0.936416	2.74682	3.28586	1.03115	3.09597
Fig S10A	T5ds_33h	60.7	18.275	21.025	78.775	9.475	11.75	5.2967	6.14466	9.31004	3.35289	3.75525	2.3775
Fig S10A	T5ds_36h	66.7	13.9	19.4	77.4	7.2	15.4	0	2.8	2.8	0.5	0.2	0.7
Fig S10A	T5ds_39h	71.8333	15.2	12.9667	75.8	11.4333	12.7667	4.37899	3.36749	4.77866	4.86415	3.73661	4.19629
Fig S10A	T5ds_42h	64.95	18.65	16.4	76.95	7.6	15.45	22.05	9.95	12.1	0.65	1.4	2.05
Fig S10A	T5ds_45h	69	11.45	19.55	85.6	6.75	7.65	3.4	1.05	2.35	0	0.45	0.45
Fig S10A	T5ds_48h	74.7333	7.04	18.2267	79.1667	9.95667	10.8767	10.9971	1.76121	12.4009	4.4048	2.49154	2.29864
Fig S10A	T5ds_60h	41.65	15.075	43.275	73.8	8.775	17.425	2.67722	2.98109	3.04005	3.83601	0.9523	3.32143
Fig S10A	T5ds_72h	58.45	22.7	18.85	81.3	4.35	14.35	18.45	7.3	11.15	2.5	0.65	3.15
Fig S10B	T20ds	82.45	7.125	10.425	93.7	1.3725	4.9275	5.68787	2.14992	4.65762	2.15	0.654064	1.53535
Fig S10B	T20ds_3h	70.45	15.35	14.2	94.575	1.265	4.16	1.98037	4.62892	5.40671	0.969536	0.675925	1.10312
Fig S10B	T20ds_6h	71.4	17.0667	11.5333	95.3	1.44	3.26	3.60832	1.29744	2.73594	0.54365	0.800847	0.736071
Fig S10B	T20ds_9h	66.6667	30.5333	2.8	92.8	2.37667	4.82333	11.4825	6.94983	6.70387	1.668	0.712289	1.06949
Fig S10B	T20ds_12h	67.325	18.275	14.4	95.525	1.6225	2.8525	11.0328	12.4922	1.70987	1.95768	0.811399	1.94297
Fig S10B	T20ds_15h	73.475	12.775	13.75	91.775	3.94	4.285	11.6	11.1	0.5	1.65	0.33	1.32
Fig S10B	T20ds_18h	85.9667	6.52667	7.50667	94.1	3.16	2.74	6.36096	3.74591	3.54753	2.46716	1.52628	0.947507
Fig S10B	T20ds_21h	81.85	18.15	0	88.2	5.925	5.875	8.83792	8.98258	3.06848	0.694422	0.71447	0.146135
Fig S10B	T20ds_24h	73.075	15.625	11.3	88.85	6.0125	5.1375	2.45191	2.79777	2.02778	4.62081	2.00912	2.73017
Fig S10B	T20ds_27h	63.9333	13.2667	22.8	88.8333	6.39333	4.77333	9.83234	9.58393	5.27207	3.26295	1.90964	1.36124
Fig S10B	T20ds_30h	65.1	13.8	21.1	93.3	2.14	4.56	4.70585	1.54353	3.78583	0.244949	0.849309	0.675518
Fig S10B	T20ds_33h	76.45	5.125	18.425	94.025	2.0825	3.8925	5.90566	1.97152	4.34655	2.27761	2.10171	0.535648
Fig S10B	T20ds_36h	66.875	10.1	23.025	91.175	4.155	4.67	1.75	1.05	2.8	0.2	0.74	0.94
Fig S10B	T20ds_39h	73.3	11.9667	14.7333	89.9333	4.57667	5.49	5.11143	4.52548	1.93046	1.27105	0.696324	0.981371
Fig S10B	T20ds_42h	66.175	18.775	15.05	88.025	5.205	6.77	0.35	3.85	3.5	1.95	1.725	0.225
Fig S10B	T20ds_45h	82.25	9.5	8.25	84	7.58	8.42	1.05	5.2	6.25	1.65	0.495	1.155
Fig S10B	T20ds_48h	83.5	6.24333	10.2567	87	5.75	7.25	8.00847	6.57791	1.43062	3.00111	0.745937	2.39898
Fig S10B	T20ds_60h	75.275	7.75	16.975	89.975	4.665	5.36	11.2495	6.07222	6.08564	2.01556	1.03799	1.04208
Fig S10B	T20ds_72h	79.05	9.65	11.3	93.7	1.965	4.335	0.2	1.55	1.75	0.1	0.07	0.03
S7I Table	Log2FC pRPS6+ / pRPS6- Cell cycle phases
Figure	time point	G1/G0 phase	S phase	G2M phase
Fig S10C	T5ds	-0.00553828	-0.212456	0.0793522
Fig S10C	T5ds_3h	-0.604563	2.4965	1.29932
Fig S10C	T5ds_6h	-0.451795	1.23603	1.1689
Fig S10C	T5ds_9h	-0.263139	1.32025	0.323228
Fig S10C	T5ds_12h	-0.491268	1.66798	0.730608
Fig S10C	T5ds_15h	-0.332686	1.37984	0.713413
Fig S10C	T5ds_18h	-0.234269	1.16007	0.473014
Fig S10C	T5ds_21h	-0.55682	1.52013	1.12996
Fig S10C	T5ds_24h	-0.223458	0.460109	0.525086
Fig S10C	T5ds_27h	-0.509683	1.91337	0.905559
Fig S10C	T5ds_30h	-0.335219	0.887869	0.940586
Fig S10C	T5ds_33h	-0.380247	1.03928	0.724894
Fig S10C	T5ds_36h	-0.214617	0.919692	0.319433
Fig S10C	T5ds_39h	-0.0773067	0.446766	-0.0300237
Fig S10C	T5ds_42h	-0.332873	1.07838	-0.468109
Fig S10C	T5ds_45h	-0.312768	0.75951	1.34564
Fig S10C	T5ds_48h	-0.0975431	-0.491803	0.353636
Fig S10C	T5ds_60h	-0.826419	0.760584	1.334
Fig S10C	T5ds_72h	-0.551081	2.32115	0.11852
Fig S10D	T20ds	-0.156308	0.157843	1.13324
Fig S10D	T20ds_3h	-0.28214	NA	1.4162
Fig S10D	T20ds_6h	-0.175854	1.47257	2.06696
Fig S10D	T20ds_9h	-0.38316	NA	1.57895
Fig S10D	T20ds_12h	-0.219726	3.22085	0.0283857
Fig S10D	T20ds_15h	-0.463321	3.0342	1.83051
Fig S10D	T20ds_18h	-0.625457	3.41361	2.2202
Fig S10D	T20ds_21h	-0.233442	1.77293	1.44985
Fig S10D	T20ds_24h	-0.0741231	0.375934	0.779191
Fig S10D	T20ds_27h	-0.192667	1.57852	1.35789
Fig S10D	T20ds_30h	-0.291201	1.18367	1.37921
Fig S10D	T20ds_33h	-0.522731	1.83101	2.27595
Fig S10D	T20ds_36h	-0.31717	1.57325	2.40495
Fig S10D	T20ds_39h	-0.335228	1.47458	2.02251
Fig S10D	T20ds_42h	-0.407604	0.969991	2.21497
Fig S10D	T20ds_45h	-0.48186	1.33525	2.15369
Fig S10D	T20ds_48h	-0.333898	1.29367	1.73498
Fig S10D	T20ds_60h	-0.315173	1.48677	0.624194
Fig S10D	T20ds_72h	-0.207414	2.06051	0.917643
