# Supplementary material for: Prolonged starvation deepens quiescence in Vasa2/Piwi1-expressing cells of a sea anemone
Source: PLoS Biol. 2025 Dec 8;23(12):e3003525. doi: 10.1371/journal.pbio.3003525 (PMC12704899; doi:10.1371/journal.pbio.3003525)
Supplement: S8 Table — S8A Table. Western blot analysis after Rapamycin and AZD-8055 treatments—pRPS6/Actin levels. S8B Table. Student t test pairwise comparisons between relative pRPS6/Actin levels from Rapamycin-treated samples and controls. S8C Table. Student t test pairwise comparisons between relative pRPS6/Actin levels from AZD-8055-treated samples and controls. S8D Table. Rapamycin treatment—Flow cytometer analysis after 30 min of EdU pulse—cell cycle phases defined as per DNA content. S8E Table. T5ds/T20ds—Student t test pairwise comparisons between the EdU index from Rapamycin-treated samples and controls with short EdU pulse. S8F Table. T5ds/T20ds—Student t test pairwise comparisons between the fraction of S-phase cells from Rapamycin-treated samples and controls with short EdU pulse. S8G Table. AZD-8055 treatment—Flow cytometer analysis after 30 min of EdU pulse—cell cycle phases defined as per DNA content. S8H Table. T5ds/T20ds—Student t test pairwise comparisons between the EdU index from AZD-8055 treated samples and controls with short EdU pulse. S8I Table. T5ds/T20ds—Student t test pairwise comparisons between the fraction of S-phase cells from AZD-8055-treated samples and controls with short EdU pulse. S8J Table. Rapamycin treatment—Flow cytometer analysis after continuous EdU pulse after 1 h Refed. S8K Table. T5ds/T20ds—Student t test pairwise comparisons between the cEdU index from Rapamycin-treated samples and controls with continuous EdU pulse after 1 h Refed. S8L Table. Rapamycin treatment—Flow cytometer analysis after continuous EdU pulse during starvation. S8M Table. T5ds/T20ds—Student t test pairwise comparisons between the cEdU index from Rapamycin-treated samples and controls with continuous EdU pulse during starvation. (XLSX) [file pbio.3003525.s019.xlsx]

## Sheet: Hoja1
S8A Table	Western Blot analysis after Rapamycing and AZD-8055 treatments - pRPS6/Actin levels
Figure	Time point	mean Normalized expression	StDev Normalized expression
Fig S11C	DMSO_1d	1	0.0224863
Fig S11C	Rapamycin 4 uM_1d	0.0974155	0.0126977
Fig S11C	Rapamycin 20 uM_1d	0.0426794	0.00322979
Fig S11C	DMSO_2d	0.0729013	0.00961865
Fig S11C	Rapamycin 4 uM_2d	0.0354059	0.0075256
Fig S11C	Rapamycin 20 uM_2d	0.00556649	0.00867159
Fig S11D	DMSO_1d	1	0.0890779
Fig S11D	AZD-8055 4 uM_1d	0.199832	0.0608513
Fig S11D	AZD-8055 20 uM_1d	0.209078	0.0167088
Fig S11D	DMSO_2d	0.612459	0.0581268
Fig S11D	AZD-8055 4 uM_2d	0.244187	0.0346359
Fig S11D	AZD-8055 20 uM_2d	0.127767	0.0562834
Student's t-test pairwaise comparisons of pRPS6/Actin levels
S8B Table	Rapamcyin treated samples					S8C Table	AZD-8055 treated samples
Figure	Student's t-test	t value	pValue			Figure	Student's t-test	t value	pValue
Fig S11C	1d_DMSO vs 1d_Rap4	52.2478	3.5704e-05			Fig S11D	1d_AZD 01 vs 1d_DMSO	-12.0945	0.00121282
	1d_DMSO vs 1d_Rap20	59.7983	0.000231382				1d_AZD 1 vs 1d_DMSO	-12.4121	0.00539518
	2d_DMSO vs 2d_Rap4	5.31768	0.000231382				2d_AZD 01 vs 2d_DMSO	-9.93307	0.000269789
	2d_DMSO vs 2d_Rap20	9.55718	0.000231382				2d_AZD 1 vs 2d_DMSO	-12.6044	3.22353e-05
S8D Table	Rapamycin treatment - Flow cytometer analysis after 30min of EdU pulse - cell cycle phases defined as per DNA content
Figure	Time point	mean EdU+	mean %G1/G0 phase	mean %S phase	mean %G2M phase	StDev EdU+	StDev %G1	StDev %S	StDev %G2M
Fig S11G, S11K	T5ds_DMSO_1d	12.095	76.025	12.8075	13.1675	4.9683	4.50132	2.68145	4.96202
Fig S11G, S11K	T5ds_Rapamycin 4 uM_1d	0.996667	89.1	4.29	6.61	0.732591	0.355903	1.87618	1.52624
Fig S11G, S11K	T5ds_Rapamycin 20 uM_1d	0.876667	86.14	6.48333	7.37667	1.23979	3.83795	1.80167	2.20947
Fig S11G, S11K	T5ds_DMSO_2d	8.7975	83.365	7.9875	8.6475	3.28422	2.92587	3.07626	1.31267
Fig S11G, S11K	T5ds_Rapamycin 4 uM_2d	2.50333	89.16	4.17	6.67	1.55172	2.05772	1.95122	1.39874
Fig S11G, S11K	T5ds_Rapamycin 20 uM_2d	0.6275	93.5	1.9925	4.5075	0.634719	1.78466	1.47769	1.92369
Fig S11H, S11K	T20ds_DMSO_1d	6.22667	85.3	12.22	4.48	1.95551	1.98158	2.0449	1.09557
Fig S11H, S11K	T20ds_Rapamycin 4 uM_1d	0.885	97.25	0.5	2.25	0.899819	2.23774	0.866025	2.55098
Fig S11H, S11K	T20ds_Rapamycin 20 uM_1d	1.325	96.3	2.08	1.62	0.813926	1.13798	1.25188	2.00055
Fig S11H, S11K	T20ds_DMSO_2d	7.07333	86.6	6.04	7.36	1.43398	2.04613	1.06436	1.18246
Fig S11H, S11K	T20ds_Rapamycin 4 uM_2d	1.855	87.435	9.7825	2.7825	1.85764	5.14127	4.34044	1.76619
Fig S11H, S11K	T20ds_Rapamycin 20 uM_2d	0.4225	92.875	5.6875	1.4375	0.731791	2.56844	1.83839	0.840785
Student's t-test pairwaise comparisons between Rapamcyin-treated samples and controls with short EdU pulse
S8E Table	EdU index					S8F Table	S-phase cells
Figure	Student's t-test	t value	pValue			Figure	Student's t-test	t value	pValue
Fig S11G	T5ds_1d_DMSO vs T5ds_1d_Rap4	3.46444	0.0367437			Fig S11K	T5ds_1d_DMSO vs T5ds_1d_Rap4	3.19671	0.0241608
	T5ds_1d_DMSO vs T5ds_1d_Rap20	3.40676	0.0327762				T5ds_1d_DMSO vs T5ds_1d_Rap20	2.15677	0.0835304
	T5ds_2d_DMSO vs T5ds_2d_Rap4	2.8731	0.0386684				T5ds_2d_DMSO vs T5ds_2d_Rap4	1.69747	0.150503
	T5ds_2d_DMSO vs T5ds_2d_Rap20	4.23046	0.0209169				T5ds_2d_DMSO vs T5ds_2d_Rap20	3.04259	0.0347034
Fig S11H	T20ds_1d_DMSO vs T20ds_1d_Rap4	3.61626	0.0466567			Fig S11K	T20ds_1d_DMSO vs T20ds_1d_Rap4	6.35308	0.0135873
	T20ds_1d_DMSO vs T20ds_1d_Rap20	3.35633	0.0584094				T20ds_1d_DMSO vs T20ds_1d_Rap20	5.03545	0.0151237
	T20ds_2d_DMSO vs T20ds_2d_Rap4	3.53558	0.0172435				T20ds_2d_DMSO vs T20ds_2d_Rap4	-1.43033	0.234993
	T20ds_2d_DMSO vs T20ds_2d_Rap20	6.0546	0.012147				T20ds_2d_DMSO vs T20ds_2d_Rap20	0.270914	0.797471
S8G Table	AZD-8055 treatment - Flow cytometer analysis after 30min of EdU pulse - cell cycle phases defined as per DNA content
Figure	Time point	mean EdU+	mean %G1/G0 phase	mean %S phase	mean %G2M phase	StDev EdU+	StDev %G1	StDev %S	StDev %G2M
Fig S11I, S11L	T5ds_DMSO_1d	17.7	75.45	12.1	14.45	2.87054	4.01591	3.92428	0.792149
Fig S11I, S11L	T5ds_AZD-8055 4 uM_1d	0.8375	88.75	2.8775	8.3725	0.630927	2.4955	0.354991	2.74996
Fig S11I, S11L	T5ds_AZD-8055 20 uM_1d	0.66	84	4.75	12.25	0.41267	3.01281	1.21758	2.08626
Fig S11I, S11L	T5ds_DMSO_2d	17.85	78.4	9.7375	12.8625	2.15581	1.6568	0.607634	1.33481
Fig S11I, S11L	T5ds_AZD-8055 4 uM_2d	0.63	87.91	3.57333	8.51667	0.890955	1.93499	1.62863	1.68836
Fig S11I, S11L	T5ds_AZD-8055 20 uM_2d	0.0625	86.75	3.53	9.72	0.128253	1.86142	1.064	2.56488
Fig S11J, S11L	T20ds_DMSO_1d	12.29	84.5333	9.07	6.39667	1.28018	0.492161	0.551281	1.0418
Fig S11J, S11L	T20ds_AZD-8055 4 uM_1d	0.636667	89.8067	4.21	5.98333	0.15195	0.932428	0.544488	0.69543
Fig S11J, S11L	T20ds_AZD-8055 20 uM_1d	0.145	89.6	4.5	5.9	0.145	0.5	0.15	0.65
Fig S11J, S11L	T20ds_DMSO_2d	12.4667	80.2667	9.03333	12.7	2.9937	3.82303	1.14698	3.62491
Fig S11J, S11L	T20ds_AZD-8055 4 uM_2d	0.686667	94.4667	2.87667	2.65667	0.571859	0.449691	0.789782	0.917472
Fig S11J, S11L	T20ds_AZD-8055 20 uM_2d	0.95	94.6	1.75	3.65	0.819553	1.1431	1.23895	0.679461
Student's t-test pairwaise comparisons between AZD-8055-treated samples and controls with short EdU pulse
S8H Table	EdU index					S8I Table	S-phase cells
Figure	Student's t-test	t value	pValue			Figure	Student's t-test	t value	pValue
Fig S11I	T5ds_1d_AZD 01 vs T5ds_1d_DMSO	-9.93743	0.00145224			Fig S11L	T5ds_1d_AZD 01 vs T5ds_1d_DMSO	-3.17481	0.0491812
	T5ds_1d_AZD 1 vs T5ds_1d_DMSO	-12.1781	0.00169701				T5ds_1d_AZD 1 vs T5ds_1d_DMSO	-2.25526	0.0951488
	T5ds_2d_AZD 01 vs T5ds_2d_DMSO	-12.344	0.000158855				T5ds_2d_AZD 01 vs T5ds_2d_DMSO	-5.12033	0.0249195
	T5ds_2d_AZD 1 vs T5ds_2d_DMSO	-14.2731	0.000725648				T5ds_2d_AZD 1 vs T5ds_2d_DMSO	-8.77487	0.000404167
Fig S11J	T20ds_1d_AZD 01 vs T20ds_1d_DMSO	-12.6867	0.00654094			Fig S11L	T20ds_1d_AZD 01 vs T20ds_1d_DMSO	-8.87123	0.000892499
	T20ds_1d_AZD 1 vs T20ds_1d_DMSO	-12.1569	0.00556078				T20ds_1d_AZD 1 vs T20ds_1d_DMSO	-12.9432	0.00341583
	T20ds_2d_AZD 01 vs T20ds_2d_DMSO	-5.46601	0.0272496				T20ds_2d_AZD 01 vs T20ds_2d_DMSO	-6.25226	0.00493052
	T20ds_2d_AZD 1 vs T20ds_2d_DMSO	-5.24736	0.0254224				T20ds_2d_AZD 1 vs T20ds_2d_DMSO	-6.12071	0.0037233
S8J Table	Rapamycin treatment - Flow cytometer analysis after continuous EdU pulse after 1h Refed
Figure	Time point	mean cEdU+	StDev cEdU+
Fig 5G	T5ds_DMSO_1d	28.7	3.2187
Fig 5G	T5ds_Rapamycin 4 uM_1d	7.6	1.66733
Fig 5G	T5ds_Rapamycin 20 uM_1d	9.13	0.768212
Fig 5G	T5ds_DMSO_2d	60.0667	2.12498
Fig 5G	T5ds_Rapamycin 4 uM_2d	14.215	4.285
Fig 5G	T5ds_Rapamycin 20 uM_2d	12.79	2.33889
Fig 5H	T20ds_DMSO_1d	17.4	4.52843
Fig 5H	T20ds_Rapamycin 4 uM_1d	2.53	1.00023
Fig 5H	T20ds_Rapamycin 20 uM_1d	1.7175	0.626194
Fig 5H	T20ds_DMSO_2d	42.3667	9.25071
Fig 5H	T20ds_Rapamycin 4 uM_2d	4.775	1.94763
Fig 5H	T20ds_Rapamycin 20 uM_2d	2.615	1.00555
Student's t-test pairwaise comparisons between Rapamcyin-treated samples and controls with continuous EdU pulse after 1h Refed
S8K Table	cEdU index
Figure	Student's t-test	t value	pValue
Fig 5G	1d_DMSO vs 1d_Rap4	9.58761	0.000276622
	1d_DMSO vs 1d_Rap20	12.2433	0.00122713
	2d_DMSO vs 2d_Rap4	12.0977	0.0375326
	2d_DMSO vs 2d_Rap20	24.2669	5.41933e-06
Fig 5H	1d_DMSO vs 1d_Rap4	4.53456	0.0380164
	1d_DMSO vs 1d_Rap20	4.86667	0.0377701
	2d_DMSO vs 2d_Rap4	5.6638	0.0261233
	2d_DMSO vs 2d_Rap20	6.05329	0.0252597
S8L Table	Rapamycin treatment - Flow cytometer analysis after continuous EdU pulse during starvation
Figure	Time point	mean cEdU+	StDev cEdU+
Fig 5J	T5ds_DMSO_1d	16.9	4.54606
Fig 5J	T5ds_Rapamycin 4 uM_1d	13.3575	4.3796
Fig 5J	T5ds_Rapamycin 20 uM_1d	12.315	2.01263
Fig 5J	T5ds_DMSO_2d	21.3333	4.72182
Fig 5J	T5ds_Rapamycin 4 uM_2d	11.6667	1.18977
Fig 5J	T5ds_Rapamycin 20 uM_2d	10.1125	3.50257
Fig 5K	T20ds_DMSO_1d	5.48	0.641613
Fig 5K	T20ds_Rapamycin 4 uM_1d	2.58667	0.308797
Fig 5K	T20ds_Rapamycin 20 uM_1d	3.4925	1.26504
Fig 5K	T20ds_DMSO_2d	5.6425	0.713666
Fig 5K	T20ds_Rapamycin 4 uM_2d	4.84	2.16133
Fig 5K	T20ds_Rapamycin 20 uM_2d	3.57667	0.212968
Student's t-test pairwaise comparisons between Rapamcyin-treated samples and controls with continuous EdU pulse during starvation
S8M Table	cEdU index
Figure	Student's t-test	t value	pValue
Fig 5J	1d_DMSO vs 1d_Rap4	0.866166	0.433342
	1d_DMSO vs 1d_Rap20	1.34138	0.287562
	2d_DMSO vs 2d_Rap4	2.80747	0.0935555
	2d_DMSO vs 2d_Rap20	2.87458	0.0543926
Fig 5K	1d_DMSO vs 1d_Rap4	5.74645	0.0117018
	1d_DMSO vs 1d_Rap20	2.31156	0.0719907
	2d_DMSO vs 2d_Rap4	0.610679	0.577408
	2d_DMSO vs 2d_Rap20	4.70907	0.0107739
