# Supplementary material for: Prolonged starvation deepens quiescence in Vasa2/Piwi1-expressing cells of a sea anemone
Source: PLoS Biol. 2025 Dec 8;23(12):e3003525. doi: 10.1371/journal.pbio.3003525 (PMC12704899; doi:10.1371/journal.pbio.3003525)
Supplement: S1 Data — (XLSX) [file pbio.3003525.s020.xlsx]

## Sheet: Hoja1
Figure 2							Figure 3					Figure 4							Figure 5																Figure 5
5d starved	Figure 2B	Figure 2D	Figure 2G				Starvation - mOr2-Piwi1+ cells					5d starved	Figure 3B, S5B	Figure 3D, S5A			Figure S5C,E		5d starved	Figure 5B, S9A	Figure 5C, S9B	Figure S9C			Figure S10A						Figure S10C				1h refeeding - Rapamycin					Starvation - Rapamycin
Time point	Proportion of mOr2-Piwi1+ cells	EdU index	G1/G0 phase	S phase	G2/M phase		Figure 3B, 3J		Figure 3C, 3J			Time point	EdU index	G1/G0 phase	S phase	G2/M phase	pH3 index		Time point	pRPS6 index	EdU index	G1/G0 phase	S phase	G2/M phase	pRPS6+ G1/G0 phase	pRPS6+ S phase	pRPS6+ G2/M phase	pRPS6- G1/G0 phase	pRPS6- S phase	pRPS6- G2/M phase	Log2FC (pRPS6+/pRPS6-) G1/G0 phase	Log2FC (pRPS6+/pRPS6-) S phase	Log2FC (pRPS6+/pRPS6-) G2/M phase		5d starved	Figure 5G	20d starved	Figure 5G		5d starved	Figure 5G	20d starved	Figure 5G
T5ds	0.19	3.42	89.3	2.68	8.02		Time point	cEdU index	Time point	cEdU index		T5ds	3.7	84.7	4.9	10.4	0.34		T5ds	16.5	1.39	91.35	3.51	5.14	92.3	2.2	5.5	90.7	4.3	5	0.0252281	-0.966833	0.137504		Condition	cEdU index	Condition	cEdU index		Condition	cEdU index	Condition	cEdU index
T5ds	0.16	3.19	89.2	2.72	8.08		T5ds_1d	11.6	T20ds_1d	6.73		T5ds	3.62	89.4	3.53	7.07	0.18		T5ds	12.6	2.77	84.4	4.2	11.4	82.2	2.2	15.6	84.8	4.7	10.5	-0.0449259	-1.09516	0.571157		1d_DMSO	33.3	1d_DMSO	14		1d_DMSO	15.9	1d_DMSO	6.03
1d	0.12	19.4	76.2	11.9	11.9		T5ds_1d	19.7	T20ds_1d	2.62		T5ds	3.32	89.9	3.27	6.83	0		T5ds	15	2.25	83.67	3.13	13.2	84.8	4.6	10.6	83.4	2.8	13.8	0.0240169	0.716207	-0.380604		1d_DMSO	30.1	1d_DMSO	14.4		1d_DMSO	11.9	1d_DMSO	5.83
1d	0.17	14.3	77.7	9.9	12.4		T5ds_1d	20.6	T20ds_1d	6.07		T5ds	1.46	89.4	4.07	6.53	0		T5ds	12.5	6	82.3	3.7	14	81	5.5	13.5	82.5	3.9	13.6	-0.0264722	0.495957	-0.0106472		1d_DMSO	26.1	1d_DMSO	23.8		1d_DMSO	22.9	1d_DMSO	4.58
1d	0.26	16.2	80.6	11	8.4		T5ds_1d	21.5	T20ds_2d	5.18		T5ds+9h	4.78	91.9	2.19	5.91	0.43		T5ds+9h	12.6	4.35	86.5	5.22	8.28											1d_DMSO	25.3	2d_DMSO	55.1		2d_DMSO	23	2d_DMSO	5.26
2d	0.22	9.16	85.5	4.3	10.2		T5ds_2d	29.3	T20ds_2d	6.94		T5ds+9h	3.16	92.1	1.75	6.15	0.17		T5ds+9h	15.3	4.91	82.8	4.3	12.9											2d_DMSO	60.2	2d_DMSO	33.4		2d_DMSO	14.9	2d_DMSO	6.67
2d	0.23	8.37	84.7	5.79	9.51		T5ds_2d	24.7	T20ds_2d	3.42		T5ds+9h	1.74	94.6	2.64	2.76	0.15		3h	11.4	2.27	77.22	7.58	15.2	33.3	26.7	40	82.3	5.3	10.1	-1.30537	2.33278	1.68966		2d_DMSO	62.6	2d_DMSO	38.6		2d_DMSO	26.1	2d_DMSO	4.76
2d	0.25	8.61	83.34	5.86	10.8		T5ds_2d	20.6	T20ds_3d	14.4		T5ds+9h	5.26	92.3	2.74	4.96	0		3h	21.1	0	81.7	4.6	13.7	62.2	13.5	24.3	87.8	2.1	6.85	-0.497306	2.6845	1.2666		2d_DMSO	57.4	1d_Rap4	3.52		1d_Rap4	10.9	2d_DMSO	5.88
3d	0.34	3.15	89.8	3.23	6.97		T5ds_3d	25.8	T20ds_3d	16.5		3h	4.17	82.6	4.4	13	0		3h	22.3	4.26	86.17	8.51	5.32	85.7	14.3	0	86.3	6.85	10.1	-0.0100654	1.06184			1d_Rap4	9.9	1d_Rap4	1.16		1d_Rap4	20.5	1d_Rap4	2.99
3d	0.25	3.5	87.6	4.45	7.95		T5ds_3d	28.7	T20ds_3d	14.1		3h	5.88	87.8	5.9	6.3	0		3h	30.7	1.98	79.18	7.92	12.9	58.1	22.5	19.4	88.4	1.5		-0.605508	3.90689	0.941701		1d_Rap4	6.9	1d_Rap4	2.91		1d_Rap4	13.1	1d_Rap4	2.24
3d	0.25	3.2	89.06	3.2	7.74		T5ds_3d	23	T20ds_4d	12.7		3h	3.51	85.7	6.1	8.2	0.29		6h	8.74	2.91	83	3.4	13.6	55.6	5.5	38.9	86.8	3.7	9.5	-0.64261	0.571906	2.03377		1d_Rap4	6	2d_Rap4	7.22		1d_Rap4	8.93	1d_Rap4	2.53
3d	0.25	2.93	88.7	3.7	7.6		T5ds_3d	13.3	T20ds_4d	13.8		3h	4.22	85.7	7.2	7.1	0.23		6h	6.81	0.52	85.3	5.8	8.9	61.5	23.1	15.4	87	4.53	8.47	-0.500429	2.35031	0.862496		2d_Rap4	9.93	2d_Rap4	2.42		2d_Rap4	13.3	2d_Rap4	1.15
4d	0.21	4.11	89.7	4.11	6.19		T5ds_4d	23.6	T20ds_5d	30.8		6h	10	84.3	7.76	7.94	0.43		6h	19.7	4.61	78.9	6.6	14.5	70	10	20	81.1	5.8	13.1	-0.212347	0.785875	0.610433		2d_Rap4	18.5	2d_Rap4	6.08		2d_Rap4	10.5	2d_Rap4	6.59
4d	0.3	3.54	91.7	2.11	6.19		T5ds_4d	23	T20ds_5d	21.3		6h	5.88	83.9	4.5	11.6	0.18		9h	15.4	4.27	80.74	5.56	13.7	77.8	5.5	16.7	81	5.7	13.3	-0.0581518	-0.0515303	0.328422		1d_Rap20	8.11	2d_Rap4	3.38		2d_Rap4	11.2	2d_Rap4	5.56
4d	0.31	2.65	90.1	2.34	7.56		T5ds_4d	28.4	T20ds_7d	27.5		6h	7.99	87.9	5.6	6.5	0.19		9h	39.4	17.3	70.9	11.8	17.3	56	24	20	80.5	3.9	15.6	-0.523562	2.62149	0.358454		1d_Rap20	10.2	1d_Rap20	0.81		1d_Rap20	14.3	2d_Rap4	6.06
4d	0.27	3.38	84.3	3.86	11.84		T5ds_4d	25.7	T20ds_7d	32.4		6h	7.65	86.1	5.04	8.86	0.12		9h	21.5	5.7	77.8	5.7	16.5	69.1	11.8	19.1	79.8	4.5	15.7	-0.207703	1.39079	0.282808		1d_Rap20	8.81	1d_Rap20	2.3		1d_Rap20	9.86	1d_Rap20	4.72
5d	0.24	3.45	90.9	2.82	6.28		T5ds_5d	39.2				9h	7.64	87	5.35	7.65	0.18		12h	23.1	6.33	74.2	8.2	17.6	54.9	13.7	31.4	80	6.5	13.5	-0.543194	1.07566	1.21781		1d_Rap20	9.4	1d_Rap20	1.46		1d_Rap20	14.3	1d_Rap20	4.23
5d	0.16	5.16	93.9	2.41	3.69		T5ds_5d	32.2				9h	8.84	88.6	4.23	7.17	0		12h	20.6	5.14	72.9	8.9	18.2	45.5	22.7	31.8	80.2	5.3	14.5	-0.817736	2.09863	1.13297		2d_Rap20	11.8	1d_Rap20	2.3		1d_Rap20	10.8	1d_Rap20	1.41
5d	0.24	2.77	92.9	1.79	5.31		T5ds_5d	37.4				9h	9.4	91.1	3.88	5.02	0.2		12h	16.8	4.8	80.8	5.2	14	64.3	11.9	23.8	83.7	3.9	12.4	-0.380409	1.60942	0.940621		2d_Rap20	14.5	2d_Rap20	1.71		2d_Rap20	12.7	1d_Rap20	3.61
5d	0.31	3	95	2	3		T5ds_5d	27.9				9h	8.38	88.1	6.6	5.3	0.2		12h	35	10.4	68.1	11	20.9	61.4	21.1	17.5	71.7	5.7	22.6	-0.223734	1.88821	-0.368968		2d_Rap20	8.45	2d_Rap20	1.52		2d_Rap20	14.4	2d_Rap20	3.77
7d	0.3	2.29	93.88	1.19	4.93		T5ds_7d	34.6				12h	12.2	84.5	8.7	6.8	0.64		15h	20.5	4.11	82.2	7.5	10.3	70	13.3	16.7	86.3	5.2	8.5	-0.302006	1.35484	0.974313		2d_Rap20	9.42	2d_Rap20	3.5		2d_Rap20	7.1	2d_Rap20	3.68
7d	0.32	1.74	92.6	1.74	5.66		T5ds_7d	29.1				12h	13.1	79.9	7.8	12.3	0.14		15h	20.8	8.66	74	10	16	60.4	18.8	20.8	77.7	7.1	15.2	-0.363366	1.40484	0.452512				2d_Rap20	3.73		2d_Rap20	6.25	2d_Rap20	3.28
9d	0.27	3.63	92.18	2.51	5.31		T5ds_7d	44.8				12h	8.21	86.9	6.49	6.61	0		18h	18.3	5.23	85	7.16	7.84	64.8	16.3	18.9	89.6	4.8	5.6	-0.467505	1.76377	1.75489
9d	0.34	4.28	93.1	2.22	4.68							12h	8	85.4	7	7.6	0.11		18h	14.7	4.74	72.1	7.4	20.5	64.3	14.3	21.4	73.5	6.1	20.4	-0.192926	1.22913	0.0690416		pRPS6/Actin - Rapamycin			pRPS6/Actin - AZD-8055
9d	0.47	3.76	93.8	1.9	4.3		Ad libitum - mOr2-Piwi1+ cells					15h	12.4	87	6.73	6.27	0		18h	25.8	11.3	67	11.9	21.1	66	14	20	66.2	12.4	21.4	-0.00436519	0.175087	-0.0976108		5d starved	Figure 11C		5d starved	Figure 11D
11d	0.38	3.48	93.94	2.12	3.94		Figure 3E, 3J, S4A-C		Figure 3F, 3J, , S4D-F			15h	11.6	82	7.5	10.5	0.3		18h	17.1	8.55	79.51	9.29	11.2	67.4	19.7	12.9	81.4	7.1	11.5	-0.27228	1.4723	0.165737		1d_DMSO	0.974024		1d_DMSO	1.03841
11d	0.34	3.28	94.3	1.73	3.97		Time point	cEdU index	Time point	cEdU index		15h	16.6	81.5	9	9.5	0.58		21h	27.1	12.8	77.4	12.1	10.5	58.3	25	16.7	84.7	7.14	8.16	-0.538866	1.80793	1.03321		1d_DMSO	0.997101		1d_DMSO	1.0847
11d	0.39	2.4	94.64	1.79	3.57		T5ds_1d	34.9	T20ds_1d	22		15h	8.25	85	7	8	0.17		21h	27.7	20.1	73.4	12	14.6	57	21.5	21.5	81.2	6.8	12	-0.510518	1.66073	0.841302		1d_DMSO	1.02887		1d_DMSO	0.876892
13d	0.35	1.85	95.56	1.48	2.96		T5ds_1d	47.4	T20ds_1d	28.6		18h	12.6	80.7	12.4	6.9	0.62		21h	22	13.3	75.1	12.2	12.7	52.6	21.1	26.3	80.9	9.9	9.2	-0.621077	1.09174	1.51536		2d_DMSO	0.0861886		2d_DMSO	0.614613
13d	0.55	2.81	95.1	1.58	3.32		T5ds_1d	53.8	T20ds_1d	16		18h	10.9	78.4	11.7	9.9	0.77		24h	13.4	18.1	70.2	14.7	15.1	62.5	15.6	21.9	71.5	15	13.5	-0.194087	0.0565835	0.697971		2d_DMSO	0.0590488		2d_DMSO	0.553858
13d	0.44	1.21	94.3	1.61	4.09		T5ds_1d	51.6	T20ds_1d	14.8		18h	11.9	78	11	11	0.32		24h	43.3	16.4	83.58	8.21	8.21	54.9	23.5	21.6	78.6	11	10.4	-0.517723	1.09516	1.05445		2d_DMSO	0.0740416		2d_DMSO	0.575555
13d	0.36	3.8	94.5	1.42	4.08		T5ds_2d	93.4	T20ds_2d	69		18h	9.73	83.9	8.8	7.3	0.76		24h	22	14.7	73.3	13.8	12.9	84.5	6.9	8.6	81.9	9.5	8.6	0.0450879	-0.461331	0		2d_DMSO	0.0723261		2d_DMSO	0.705809
15d	0.43	1.49	97.4	0.95	1.65		T5ds_2d	91.7	T20ds_2d	67.4		21h	16.3	78.8	12.3	8.9	0		24h	34.4	10.4	78.4	9.6	12	69.8	16.2	14	81.7	7.3	11	-0.227109	1.15003	0.347923		1d_Rap4	0.105203		1d_AZD 0.1	0.113515
15d	0.24	2	95.6	2.4	2		T5ds_2d	85	T20ds_2d	77.7		21h	19.8	76	11.3	12.7	0		27h	23	14.3	77.8	8.3	13.9	56.6	18.9	24.5	84.2	4.9	10.9	-0.573018	1.94753	1.16845		1d_Rap4	0.101358		1d_AZD 0.1	0.189014
15d	0.3	1.29	97.1	1.03	1.87		T5ds_2d	89.3	T20ds_2d	70.6		21h	15.4	75.3	10.7	14	0.23		27h	16.6	16.2	80.84	7.66	11.5	46.2	25.6	28.2	87.4	4.01	8.59	-0.91974	2.67447	1.71497		1d_Rap4	0.0773668		1d_AZD 0.1	0.212861
15d	0.43	0.43	98.6	0.54	0.86		T5ds_3d	95.5	T20ds_3d	94.8		21h	20.4	79.1	10.9	10	0.14		27h	21.3	15.5	77.4	7.1	15.5	69.7	12.1	18.2	80.6	4.9	14.5	-0.209621	1.30415	0.327886		1d_Rap4	0.105735		1d_AZD 0.1	0.283939
20d	0.42	1.62	94.1	2.43	3.47		T5ds_3d	91.3	T20ds_3d	92.4		24h	13.5	75.4	12	12.6	0		27h	46.3	18.2	69.4	9.9	20.7	61.7	14.9	23.4	77.9	4.5	17.6	-0.336353	1.72732	0.410933		2d_Rap4	0.0409459		2d_AZD 0.1	0.29698
20d	0.36	1.88	96.24	1.2	2.56		T5ds_3d	95.2	T20ds_3d	92.9		24h	11.5	77	11.2	11.8	0.32		30h	26.2	11.8	73.33	9.17	17.5	65	13.3	21.7	77.2	7	15.8	-0.248161	0.925999	0.45777		2d_Rap4	0.0433247		2d_AZD 0.1	0.239496
							T5ds_3d	92.9	T20ds_3d	87		24h	14	74.9	9.8	15.3	0.12		30h	19.6	10.3	81	8.1	10.9	61.1	13.9	25	85.4	6.65	7.95	-0.483064	1.06366	1.6529		2d_Rap4	0.03329		2d_AZD 0.1	0.24054
Figure 2	Figure 2C	Figure 2E	Figure 2H				T5ds_4d	96.1	T20ds_4d	93.9		24h	14.6	73.1	10.6	16.3	0.21		30h	24.6	15.2	74.2	11.3	14.5	66.7	15.8	17.5	77.8	8.8	13.4	-0.222083	0.844349	0.385122		2d_Rap4	0.024063		2d_AZD 0.1	0.199732
Time point	Proportion of mOr2-Piwi1+ cells	EdU index	G1/G0 phase	S phase	G2/M phase		T5ds_4d	95.4	T20ds_4d	94.9									30h	11.3	15.9	78.6	9.6	11.8	62.3	14.7	23	81.5	8.94	9.56	-0.387568	0.717469	1.26655		1d_Rap20	0.0479204		2d_AZD 0.1	0.201505
20d	0.35	0.77	97.95	0.68	1.37		T5ds_4d	96.3	T20ds_4d	96.4		20d starved	Figure 3C, S5B	Figure 3E, S5A			Figure S5C, F		33h	42.2	18.3	70.6	12.9	16.5	65.2	15.2	19.6	74.6	12.7	12.7	-0.194304	0.259243	0.626025		1d_Rap20	0.0396777		1d_AZD 1	0.214299
20d	0.23	0.25	97	0.96	2.04		T5ds_4d	94	T20ds_4d	94.4		Time point	EdU index	G1/G0 phase	S phase	G2/M phase	pH3 index		33h	39.7	11.5	67.9	10.3	21.8	54.8	9.7	35.5	76.6	10.6	12.8	-0.483168	-0.128008	1.47168		1d_Rap20	0.0427302		1d_AZD 1	0.20936
20d	0.26	0.52	97.6	0.61	1.79		T5ds_5d	97.9	T20ds_5d	97.1		T20ds	2.68	97.3	1.03	1.67	0		33h	24.7	17.6	78.8	8.3	12.9	66.7	23.8	9.5	83.1	3.1	13.8	-0.317162	2.94062	-0.538669		1d_Rap20	0.0403891		1d_AZD 1	0.229503
20d	0.23	0.84	96.5	1.35	2.15		T5ds_5d	98.6	T20ds_5d	95.3		T20ds	2.69	92.83	2.69	4.48	0		33h	20.9	20.9	75.5	14.81	9.69	56.1	24.4	19.5	80.8	11.5	7.7	-0.526355	1.08525	1.34054		2d_Rap20	0.0166204		1d_AZD 1	0.183151
25d	0.4	1.46	97.3	1.25	1.45		T5ds_5d	97	T20ds_5d	98		T20ds	3.6	95.8	0.9	3.3	0		36h	9.28	5.93	77.1	7.4	15.5	66.7	11.1	22.2	77.9	7.4	14.7	-0.223937	0.584963	0.594744		2d_Rap20	0.00613199		2d_AZD 1	0.154968
25d	0.33	1.19	97.1	1.25	1.65		T5ds_5d	97.4	T20ds_5d	96.7		T20ds	2.28	97.3	1.2	1.5	0		36h	15.3	5.53	75.3	8.5	16.2	66.7	16.7	16.6	76.9	7	16.1	-0.205297	1.25442	0.0441226		2d_Rap20	-0.0047607		2d_AZD 1	0.157435
30d	0.95	1.12	97.3	1.35	1.35							T20ds+9h	3.83	96.4	1.05	2.55	0		39h	21.2	8.33	82.57	7.58	9.85	71.4	10.7	17.9	82.5	7.6	9.9	-0.20847	0.493539	0.854459		2d_Rap20	-0.00362327		2d_AZD 1	0.0737053
30d	0.66	0.57	95.8	1.75	2.45		1h refeeding- mOr2-Piwi1+ cells					T20ds+9h	2.28	96.1	0.92	2.98	0		39h	18.1	11.1	77.14	13.5	9.36	77.4	16.1	6.5	73.8	16.5	9.7	0.0687128	-0.0354053	-0.577545		2d_Rap20	0.013464		2d_AZD 1	0.0512222
40d	2.13	1.73	96.7	1.55	1.75		Figure 3H, 3J, S4G-I		Figure 3I, 3J, S4J-L			T20ds+9h	2.36	97	1	2	0		39h	27.3	15.9	71	11.9	17.1	66.7	18.8	14.5	71.1	10.2	18.7	-0.0921628	0.882164	-0.366985
40d	1.79	1.59	94.9	1.35	3.75		Time point	cEdU index	Time point	cEdU index		3h	2.14	97.1	0.76	2.14	0		42h	15.1	11.5	80.9	7.3	11.8	87	8.7	4.3	77.6	9	13.4	0.164959	-0.0489096	-1.63982		1h refeeding - Rapamycin
40d	1.06	1.34	96.3	1.16	2.54		T5ds_1d	58.2	T20ds_1d	9.09		3h	1.23	96.3	0.27	3.43	0		42h	17.6	7.56	70.6	10.1	19.3	42.9	28.6	28.5	76.3	6.2	17.5	-0.830705	2.20568	0.703607		5d starved	Figure S11G	Figure S11K			20d starved	Figure S11H	Figure S11K
							T5ds_1d	36.9	T20ds_1d	10.9		3h	2.94	95	1.3	3.7	0.18		45h	23.2	11.2	83.2	7.2	9.6	72.4	10.4	17.2	85.6	7.2	7.2	-0.241621	0.530515	1.25634		Condition	EdU index	G1/G0 phase	S phase	G2/M phase	Condition	EdU index	G1/G0 phase	S phase	G2/M phase
							T5ds_1d	53.8	T20ds_1d	16.4		6h	1.02	95.5	1.23	3.27	0		45h	22.4	10.5	81.1	7.7	11.2	65.6	12.5	21.9	85.6	6.3	8.1	-0.383915	0.988504	1.43494		1d_DMSO	5.19	79.2	6.5	14.3	1d_DMSO	7.94	87.3	9.52	3.18
Figure 2	Figure 2F						T5ds_1d	37.1	T20ds_1d	22		6h	3.16	92.8	3.81	3.39	0.23		48h	35	18	74.3	6.8	18.9	59.7	5.6	34.7	83.7	6.67	9.63	-0.487497	-0.25226	1.84933		1d_DMSO	15.5	81	13.83	5.17	1d_DMSO	7.25	82.6	13	4.4
Condition	EdU index						T5ds_2d	55.3	T20ds_2d	55		6h	2.91	96.1	1.63	2.27	0.32		48h	11.5	12.6	80.2	9.4	10.4	85.7	9.52	4.78	80.6	10.5	8.9	0.0885154	-0.141356	-0.896795		1d_DMSO	16.5	69.4	11.8	18.8	1d_DMSO	3.49	86	8.14	5.86
T5ds	1.44						T5ds_2d	56.6	T20ds_2d	41.7		6h	3.81	96.7	1.9	1.4	0		48h	32	14.6	74.8	10.7	14.5	78.8	6	15.2	73.2	12.7	14.1	0.106352	-1.08179	0.108376		1d_DMSO	7.19	74.5	11.1	14.4	2d_DMSO	6.25	84	6.97	9.03
T5ds	2.29						T5ds_2d	58.1	T20ds_3d	59.5		9h	4.17	94	1.83	4.17	0		60h	12.9	2.07	72.6	8.71	18.69	41.9	19.4	38.7	76.7	7.5	15.8	-0.872276	1.37109	1.29241		2d_DMSO	5.1	87.8	4.04	8.16	2d_DMSO	9.09	89	4.55	6.45
T5ds	1.88						T5ds_2d	58.7	T20ds_3d	49.5		9h	4.46	96.42	1.79	1.79	0		60h	24	4	70.7	8	21.3	44.5	11.1	44.4	78	8.4	13.6	-0.809669	0.402098	1.70695		2d_DMSO	7.81	82.33	6.77	10.9	2d_DMSO	5.88	86.8	6.6	6.6
T5ds	1.38						T5ds_3d	57.2	T20ds_3d	46.7		9h	2.42	95.2	1.8	3	0.3		60h	24.1	4.25	61.3	10.4	28.3	37.3	15.6	47.1	68.3	9.1	22.6	-0.87271	0.777608	1.0594		2d_DMSO	8.18	83.63	8.64	7.73	1d_Rap4	1.54	93.8	0	6.2
Brine shrimps (‘bs’)	18.7						T5ds_3d	60	T20ds_4d	65.5		12h	2.18	95	2.2	2.8	0		60h	21	6	67.6	10.4	22	42.9	14.2	42.9	72.2	10.1	17.7	-0.751021	0.491536	1.27723		2d_DMSO	14.1	79.7	12.5	7.8	1d_Rap4	2	98	2	0
Brine shrimps (‘bs’)	13.1						T5ds_3d	67.1	T20ds_4d	63.8		12h	4.48	93.4	3.06	3.54	0		72h	12.9	3.23	73.1	7.53	19.37	40	30	30	78.8	3.7	17.5	-0.978196	3.01937	0.777608		1d_Rap4	1.74	89.6	1.74	8.66	1d_Rap4	0	97.2	0	2.8
Brine shrimps (‘bs’)	18						T5ds_3d	64.5	T20ds_4d	62.2		12h	4.02	93.1	2.3	4.6	0		72h	6.05	2.33	81.35	6.05	12.6	76.9	15.4	7.7	83.8	5	11.2	-0.123967	1.62293	-0.540568		1d_Rap4	0	88.9	4.93	6.17	1d_Rap4	0	100	0	0
Brine shrimps (‘bs’)	14.5						T5ds_4d	78.9	T20ds_4d	40.7		15h	2.35	92.4	2.05	5.55	0.29																		1d_Rap4	1.25	88.8	6.2	5	2d_Rap4	0	81	14.3	4.7
BSA-coated glass beads (‘gb’)	1.99						T5ds_4d	67.4	T20ds_5d	55		15h	5.36	91.1	3.54	5.36	1.19																		2d_Rap4	1.57	90.6	4.7	4.7	2d_Rap4	0	94.74	2.63	2.63
BSA-coated glass beads (‘gb’)	2.95						T5ds_4d	66.7	T20ds_5d	53.1		15h	3.63	89.1	4.68	6.22	0.52		20d starved	Figure 5D, S9A	Figure 5E, S9B	Figure S9C			Figure S10B						Figure S10D				2d_Rap4	4.69	90.63	1.56	7.81	2d_Rap4	3.57	89.3	10.7	0
BSA-coated glass beads (‘gb’)	0.72						T5ds_5d	70.3	T20ds_5d	67.8		15h	4.79	95.6	2.22	2.18	0		Time point	pRPS6 index	EdU index	G1/G0 phase	S phase	G2/M phase	pRPS6+ G1/G0 phase	pRPS6+ S phase	pRPS6+ G2/M phase	pRPS6- G1/G0 phase	pRPS6- S phase	pRPS6- G2/M phase	Log2FC (pRPS6+/pRPS6-) G1/G0 phase	Log2FC (pRPS6+/pRPS6-) S phase	Log2FC (pRPS6+/pRPS6-) G2/M phase		2d_Rap4	1.25	86.25	6.25	7.5	2d_Rap4	3.85	84.7	11.5	3.8
BSA-coated glass beads (‘gb’)	1.48						T5ds_5d	69.9	T20ds_5d	69.8		18h	4.33	91.1	3.82	5.08	0		T20ds	7.05	1.68	92.3	0.67	7.03	95.2	0	4.8	92	0.75	7.25	0.0493277		-0.594947		1d_Rap20	2.63	84.2	6.58	9.22	1d_Rap20	1.52	97	3	0
							T5ds_5d	75	T20ds_7d	68.2		18h	8.33	90.1	4.95	4.95	0.78		T20ds	15.2	4.35	88.3	3.91	7.79	74.3	20	5.7	90.7	1.55	7.75	-0.28774	3.68966	-0.443234		1d_Rap20	0	82.72	8.64	8.64	1d_Rap20	1.56	95.3	3.12	1.58
Figure S1	Figure S1M						T5ds_5d	68.6	T20ds_7d	66.5		18h	12.3	96	1.11	2.89	0		T20ds	20.1	4.48	94.03	1.49	4.48	88.9	3.7	7.4	95.3	1.9	2.8	-0.100293	0.961526	1.4021		1d_Rap20	0	91.5	4.23	4.27	1d_Rap20	2.22	97.8	2.2	0
Condition	EdU index						T5ds_7d	68.6	T20ds_7d	71.8		18h	10.1	91.6	4.2	4.2	1.26		T20ds	11.9	2.82	93.8	1.13	5.07	71.4	4.8	23.8	96.8	1.29	1.91	-0.439083	1.89566	3.63932		2d_Rap20	0	96.2	1.28	2.52	1d_Rap20	0	95.1	0	4.9
T5ds	1.24						T5ds_7d	68.6	T20ds_7d	62.4		21h	3.54	91.15	3.98	4.87	1.77		T20ds+9h	17	2.13	93.61	2.13	4.26											2d_Rap20	1.39	91.7	0.69	7.61	2d_Rap20	0	96.6	3.4	0
T5ds	1.37						T5ds_7d	71.4				21h	8.58	88	4.29	7.71	0.43		T20ds+9h	13.6	4.55	93.63	3.64	2.73											2d_Rap20	0	94	1.5	4.5	2d_Rap20	1.69	93.2	5.08	1.72
T5ds	1.18						T5ds_7d	80.4				21h	8.7	90.4	3.51	6.09	0		3h	4.17	2.6	96.4	1.8	1.8	81.2	18.8	0	97	1.1	1.9	-0.256505	4.09516			2d_Rap20	1.12	92.1	4.5	3.4	2d_Rap20	0	92.3	5.77	1.93
T5ds	1.35											21h	11.9	86.8	6.85	6.35	0.46		3h	7.56	1.16	93.6	1.17	5.23	76.9	15.4	7.7	95	0	5	-0.304944		0.62293							2d_Rap20	0	89.4	8.5	2.1
Brine shrimps (‘bs’)	9.41						Figure S3					24h	7.59	84.1	8.3	7.6	0		3h	3.47	2.31	94.8	2.02	3.18	50	16.7	33.3	96.1	1.8	2.1	-0.942608	3.21378	3.98706
Brine shrimps (‘bs’)	9.05						Starvation - All cells					24h	13	82.5	9.1	8.4	0.35		3h	6.46	2.38	89.8	2.38	7.82	73.7	10.5	15.8	90.2	2.16	7.64	-0.291463	2.28129	1.04828		1h refeeding - AZD-8055
Brine shrimps (‘bs’)	9.81						Figure S3A, 3G		Figure S3B, S3G			24h	9.35	84.6	7.7	7.7	0.41		6h	5.41	1.01	94.6	2.36	3.04	80	10	10	95.7	1.43	2.87	-0.258519	2.80591	1.80088		5d starved	Figure S11I	Figure S11L			20d starved	Figure S11J	Figure S11L
Brine shrimps (‘bs’)	9.65						Time point	cEdU index	Time point	cEdU index		24h	9.87	84.1	7.3	8.6	0.64		6h	4.09	1.14	94.1	1.82	4.08	72.2	22.2	5.6	94.8	1.19	4.01	-0.392888	4.22153	0.481825		Condition	EdU index	G1/G0 phase	S phase	G2/M phase	Condition	EdU index	G1/G0 phase	S phase	G2/M phase
BSA-coated glass beads (‘gb’)	1.24						T5ds_1d	4.78	T20ds_1d	4.17									6h	3.09	0.74	94.7	1.77	3.53	62	19	19	95.4	1.7	2.9	-0.621721	3.48239	2.71187		1d_DMSO	20.1	73.1	11.5	15.4	1d_DMSO	9.67	84.6	9.06	6.34
BSA-coated glass beads (‘gb’)	1.02						T5ds_1d	4.36	T20ds_1d	3.11		H3K27ac MFI	Figure 4F	Figure S6M					9h	1.47	1.47	91.2	2.94	5.86	75	25	0	91	2.24	6.76	-0.278976	3.48036			1d_DMSO	20.9	70.1	15.9	14	1d_DMSO	12.8	83.9	8.4	7.7
BSA-coated glass beads (‘gb’)	0.93						T5ds_1d	4.68	T20ds_1d	3.1		Time point	mOr2-Piwi1+ cells	All cells					9h	4.69	2.6	92.7	3.65	3.65	66.7	33.3	0	94	2.19	3.81	-0.494974	3.92652			1d_DMSO	14.1	79.9	6.7	13.4	1d_DMSO	11.4	85.1	9.75	5.15
BSA-coated glass beads (‘gb’)	0.99						T5ds_1d	5.84	T20ds_2d	6.42		fed_24h	16.133	15.605					9h	3.47	2.02	92.5	2.6	4.9	58.3	33.3	8.4	93.4	2.7	3.9	-0.679927	3.62449	1.10692		1d_DMSO	15.7	78.7	6.3	15	2d_DMSO	16.7	80.9	10.5	8.6
							T5ds_2d	8.2	T20ds_2d	6.37		fed_24h	16.458	15.814					12h	6.38	2.6	95.7	2.17	2.13	81.5	11.1	7.4	96.7	2.04	1.26	-0.246716	2.44392	2.5541		2d_DMSO	17.2	80.3	9.85	9.85	2d_DMSO	10.4	84.6	7.7	7.7
							T5ds_2d	8.7	T20ds_2d	7.31		fed_24h	15.347	14.649					12h	8.27	2.84	92.2	2.89	4.91	59.4	20.3	20.3	95.1	1.51	3.39	-0.678982	3.74886	2.58212		2d_DMSO	15	76.1	10.6	13.3	2d_DMSO	10.3	75.3	8.9	15.8
							T5ds_2d	9.27	T20ds_3d	9.03		fed_24h	16.902	16.679					12h	6.8	2.66	93.5	2.65	3.85	56.5	26.1	17.4	96.2	0.94	2.86	-0.767786	4.79525	2.605		2d_DMSO	18.2	79.6	8.9	11.5	1d_AZD 0.1	0.81	90.7	3.44	5.86
							T5ds_3d	17.7	T20ds_3d	9.22		T5ds	8.129	10.468					12h	9.01	1.97	91.5	3.99	4.51	71.9	15.6	12.5	94.1	2	3.9	-0.388203	2.96347	1.68038		2d_DMSO	21	77.6	9.6	12.8	1d_AZD 0.1	0.66	88.52	4.59	6.89
							T5ds_3d	13.5	T20ds_3d	9.32		T5ds	10.33	10.058					15h	10.1	11	86.34	5.73	7.93	56.5	21.7	21.8	89.7	4.9	5.4	-0.666857	2.14684	2.0133		1d_AZD 0.1	0.45	90.6	3.15	6.25	1d_AZD 0.1	0.44	90.2	4.6	5.2
							T5ds_3d	15.7	T20ds_4d	13.4		T5ds	6.23	5.828					15h	8.16	8.51	91.8	3.94	4.26	69.6	21.7	8.7	91.5	4.63	3.87	-0.394684	2.22861	1.16868		1d_AZD 0.1	0.61	89	2.46	8.54	2d_AZD 0.1	0	94.2	3.88	1.92
							T5ds_3d	13.3	T20ds_4d	11.7		T5ds	9.164	11.114					15h	4.28	4.93	92.8	2.3	4.9	76.9	7.7	15.4	92.8	3.09	4.11	-0.271141	1.31725	1.90572		1d_AZD 0.1	1.92	84.6	2.6	12.8	2d_AZD 0.1	1.4	95.1	2.8	2.1
							T5ds_4d	17.9	T20ds_5d	18.3		T20ds	4.378	5.887					15h	12.1	10.4	92.3	3.3	4.4	90.9	0	9.1	93.1	3.14	3.76	-0.0345009		1.27513		1d_AZD 0.1	0.37	90.8	3.3	5.9	2d_AZD 0.1	0.66	94.1	1.95	3.95
							T5ds_4d	15.6	T20ds_5d	17.4		T20ds	4.886	6.462					18h	6.12	8.84	92.9	4.4	2.7	83.3	11.1	5.6	93.5	4.36	2.14	-0.16665	1.34816	1.38782		2d_AZD 0.1	1.89	90.6	1.95	7.45	1d_AZD 1	0.29	90.1	4.65	5.25
							T5ds_4d	16.3	T20ds_7d	33.1		T20ds	7.969	6.127					18h	20	11.5	91.9	4.07	4.03	88.9	3.7	7.4	93	3.72	3.28	-0.0650473	-0.00777735	1.17383		2d_AZD 0.1	0	87	5.8	7.2	1d_AZD 1	0	89.1	4.35	6.55
							T5ds_4d	18.2	T20ds_7d	39.6		T20ds	4.968	7.26					18h	8.86	6.33	94.5	2.12	3.38	85.7	4.78	9.52	95.8	1.4	2.8	-0.16073	1.77158	1.76553		2d_AZD 0.1	0	86.13	2.97	10.9	2d_AZD 1	0	94.6	2.7	2.7
							T5ds_5d	24.3				T5ds + 24h	5.867	3.884					21h	8.05	12.6	86.2	8.05	5.75	71.4	28.6	0	87.5	6.25	6.25	-0.293359	2.19409			1d_AZD 1	1.01	85.4	4	10.6	2d_AZD 1	0.85	93.2	2.55	4.25
							T5ds_5d	19.6				T5ds + 24h	6.614	4.069					21h	6.4	15.8	90.1	4.48	5.42	92.3	7.7	0	88.9	5.6	5.5	0.0541472	0.459432			1d_AZD 1	1	85	5.5	9.5	2d_AZD 1	2	96	0	4
							T5ds_5d	22.5				T5ds + 24h	6.419	5.946					24h	14.6	20.4	86.2	6.72	7.08	68.6	20	11.4	88.7	5.4	5.9	-0.370726	1.88897	0.950247		1d_AZD 1	0	78.9	6.3	14.8
							T5ds_5d	25.2				T5ds + 24h	6.703	3.897					24h	10.4	15.9	87.7	5.71	6.59	73.7	15.8	10.5	89.1	4.95	5.95	-0.273761	1.67442	0.819428		1d_AZD 1	0.63	86.7	3.2	10.1
							T5ds_7d	32.9				T20ds + 24h	8.211	8.545					24h	12.1	18.8	87.3	6.87	5.83	80	11.7	8.3	88.5	7.3	4.2	-0.145677	0.68054	0.982722		2d_AZD 1	0	84	2.2	13.8
							T5ds_7d	34.7				T20ds + 24h	7.863	7.863					24h	4.87	13.1	88.07	6.33	5.6	70	15	15	89.1	6.4	4.5	-0.348071	1.22882	1.73697		2d_AZD 1	0	86.42	4.98	8.6
							T5ds_7d	45.9				T20ds + 24h	4.029	5.966					27h	11.9	15.4	86	6.29	7.71	67.5	14.5	18	88.9	6.53	4.57	-0.397296	1.1509	1.97773		2d_AZD 1	0.25	89.14	4.04	6.82
												T20ds + 24h	5.675	8.376					27h	11.9	9.72	84.7	5.86	9.44	58.1	14	27.9	88.5	6.05	5.45	-0.607139	1.21042	2.35594		2d_AZD 1	0	87.44	2.9	9.66
							Ad libitum - All cells												27h	16.7	15.3	85.1	5.94	8.96	66.2	11.3	22.5	89.1	6.6	4.3	-0.428594	0.775785	2.38752
							Figure S3C, S3G, S4M-O		Figure S3D, S3G, S4P-R			H3K27me3 MFI	Figure 4G	Figure S6N					30h	16.8	7.12	89.97	3.72	6.31	72.1	11.5	16.4	93.7	2.18	4.12	-0.37805	2.39923	1.99298
							Time point	cEdU index	Time point	cEdU index		Time point	mOr2-Piwi1+ cells	All cells					30h	20	4.83	85.7	4.48	9.82	58.1	16.1	25.8	92.9	2.1	5	-0.67714	2.9386	2.36737
							T5ds_1d	35.3	T20ds_1d	9.34		fed_24h	9.729	8.826					33h	17.3	6.82	91	2.3	6.7	74.2	3.3	22.5	94.8	2.34	2.86	-0.353468	0.495957	2.97584
							T5ds_1d	34.4	T20ds_1d	9.34		fed_24h	9.625	9.978					33h	21	4.37	90.9	1.82	7.28	77.7	5.4	16.9	94.4	0.86	4.74	-0.280872	2.65055	1.83406
							T5ds_1d	33.7	T20ds_1d	9.03		fed_24h	13.957	10.495					33h	23.4	5.56	90.8	3.47	5.73	79.3	5.9	14.8	94.1	2.93	2.97	-0.246874	1.00981	2.31706
							T5ds_1d	33.3	T20ds_1d	9.7		T5ds	7.26	6.44					33h	12.3	4.99	91.1	2.19	6.71	74.6	5.9	19.5	92.8	2.2	5	-0.314949	1.42321	1.96347
							T5ds_2d	63.5	T20ds_2d	29.8		T5ds	8.953	8.489					36h	24.8	8.03	85.9	6.07	8.03	66.9	15.5	17.6	91	3.9	5.1	-0.44386	1.99072	1.78701
							T5ds_2d	63.8	T20ds_2d	31.4		T5ds	10.193	9.225					36h	23.3	11.5	84.5	5.94	9.56	68.2	12.1	19.7	89	5.83	5.17	-0.384034	1.05344	1.92996
							T5ds_2d	63.9	T20ds_2d	29.1		T5ds	7.734	7.431					36h	21	4.91	87.6	2.82	9.58	68.9	4.4	26.7	92.9	2.38	4.72	-0.431175	0.886542	2.49998
							T5ds_2d	62.6	T20ds_2d	27.7		T20ds	7.333	4.221					36h	18.9	6.79	86.5	4.34	9.16	63.5	8.4	28.1	91.8	4.51	3.69	-0.531738	0.897262	2.92888
							T5ds_3d	77.5	T20ds_3d	63.8		T20ds	11.683	7.708					39h	10.2	7.6	87.2	5.84	6.96	65.6	18.8	15.6	88.5	5.5	6	-0.431982	1.77323	1.37851
							T5ds_3d	74.6	T20ds_3d	61.1		T20ds	12.781	8.923					39h	18.2	9.96	85.4	5.27	9.33	72.6	12.3	15.1	87	4.83	8.17	-0.261046	1.34856	0.886141
							T5ds_3d	82.1	T20ds_3d	63.4		T5ds + 24h	11.722	8.049					39h	37	12.5	89	3.9	7.1	81.7	4.8	13.5	94.3	3.4	2.3	-0.206922	0.4975	2.55325
							T5ds_3d	80.5	T20ds_3d	61.4		T5ds + 24h	14.359	10.058					42h	22.6	15.8	83.7	8.09	8.21	62.1	20.9	17	89.9	5.1	5	-0.533728	2.03493	1.76553
							T5ds_4d	80	T20ds_4d	77.5		T5ds + 24h	10.931	9.474					42h	10.8	12.4	82.7	7.36	9.94	55.4	26.1	18.5	84.4	6.77	8.83	-0.607357	1.94682	1.06704
							T5ds_4d	78.2	T20ds_4d	80.8		T20ds + 24h	11.338	10.822					42h	13.8	14.5	85.4	5.33	9.27	64.9	15.7	19.4	88.1	4.57	7.33	-0.440924	1.7805	1.40417
							T5ds_4d	80.1	T20ds_4d	78.1		T20ds + 24h	16.026	11.528					42h	9.17	8.44	89.7	4.55	5.75	82.3	12.4	5.3	89.7	4.38	5.92	-0.124216	1.50134	-0.159605
							T5ds_4d	82.9	T20ds_4d	77.5		T20ds + 24h	21.693	18.307					45h	16.5	12.8	87.5	5.36	7.14	80.9	10.3	8.8	86	6.26	7.74	-0.088197	0.71841	0.18517
							T5ds_5d	82.4	T20ds_5d	75.1		T20ds + 24h	17.767	12.824					45h	13	9.98	84.1	7.09	8.81	83.6	8.7	7.7	82	8.9	9.1	0.027879	-0.0327899	-0.241008
							T5ds_5d	79.5	T20ds_5d	79.5									48h	21.5	4.59	87.5	3.56	8.94	82.9	5.9	11.2	88.4	5.15	6.45	-0.0926743	0.196143	0.796128
							T5ds_5d	79.5	T20ds_5d	74.5									48h	21.4	4.64	86.2	5.4	8.4	86	5.23	8.77	85.3	6.1	8.6	0.0117909	-0.221998	0.0282402
							T5ds_5d	79.5	T20ds_5d	74.5									48h	23.3	7.72	86.7	5.68	7.62	81.6	7.6	10.8	87.3	6	6.7	-0.0974125	0.341037	0.688798
																			60h	13.4	10.2	88.55	4.48	6.97	70.4	9.2	20.4	91	4.5	4.5	-0.370291	1.03171	2.18057
							1h refeeding - All cells												60h	21.1	12.7	87.81	3.81	8.38	79.5	3.6	16.9	89.4	5.16	5.44	-0.16932	-0.519374	1.63534
							Figure S3E, S3G, S4S-V		Figure S3F, S3G, S4W-Y										60h	13	12.1	87.9	4.44	7.66	71.7	9.3	19	88.3	5.9	5.8	-0.30044	0.656516	1.71187
							Time point	cEdU index	Time point	cEdU index									60h	9.59	7.79	90.24	2.91	6.85	79.5	8.9	11.6	91.2	3.1	5.7	-0.198079	1.52154	1.02509
							T5ds_1d	23.6	T20ds_1d	17.7									72h	11.3	7.52	91.2	3.3	5.5	80.4	11.8	7.8	92.5	2.5	5	-0.202258	2.23879	0.641546
							T5ds_1d	30.4	T20ds_1d	16.8									72h	13.6	4.97	91.12	3.08	5.8	80	8.7	11.3	92.7	2.36	4.94	-0.212569	1.88223	1.19374
							T5ds_1d	29.1	T20ds_1d	17.9									72h	16.9	5.98	92.6	1.99	5.41	79.5	6.3	14.2	95.2	1.1	3.7	-0.260007	2.51785	1.94029
							T5ds_1d	27	T20ds_1d	15.4									72h	12.2	5.17	92.15	2.89	4.96	76.3	11.8	11.9	94.4	1.9	3.7	-0.307104	2.63472	1.68536
							T5ds_2d	38.9	T20ds_2d	55.8
							T5ds_2d	47.9	T20ds_2d	53
							T5ds_2d	48.2	T20ds_3d	73.4
							T5ds_2d	61.7	T20ds_3d	68.9
							T5ds_3d	58.7	T20ds_3d	65.4
							T5ds_3d	54.3	T20ds_4d	66.4
							T5ds_3d	57.3	T20ds_4d	75
							T5ds_3d	70	T20ds_4d	78.2
							T5ds_4d	82	T20ds_4d	78.6
							T5ds_4d	69.4	T20ds_5d	75.2
							T5ds_4d	69.5	T20ds_5d	77.5
							T5ds_5d	72.2	T20ds_5d	78.1
							T5ds_5d	78.2	T20ds_5d	79.7
							T5ds_5d	82.7	T20ds_7d	74.4
							T5ds_5d	76.6	T20ds_7d	78.9
							T5ds_7d	79.2	T20ds_7d	78.2
							T5ds_7d	83	T20ds_7d	75.8
							T5ds_7d	88.2
							T5ds_7d	85.1
